# Supplementary material for: Mutations in ERG11, TAC1B, and CDR1 reduce fluconazole accumulation in drug-resistant Candidozyma auris isolates
Source: mBio. 2026 Feb 6;17(3):e03957-25. doi: 10.1128/mbio.03957-25 (PMC12977551; doi:10.1128/mbio.03957-25)
Supplement: Supplemental Sheets — Sheets S1-S4. [file mbio.03957-25-s0001.xlsx]

## Sheet: 1-Isolate profile
Data Used for Figures 4 - 7
CLADE	FLC-MIC	flu-susceptibility	flc uptake	Isolate name	CDR1 VARIANT	ERG11 VARIANT	TAC1B VARIANT	unique characteristic
I	1	susceptible	high	B8441	No	No	No
I	>256	resistant	low	B11098	No	ERG11_K143R	No				genomic data not available
I	32	resistant	low	B11102	CDR1_E709D	ERG11_Y132F	TAC1B_A15T/S195C
I	256	resistant	low	B11103	No	ERG11_K143R	No
I	>256	resistant	low	B11104	CDR1_E709D	ERG11_Y132F	TAC1B_R495G
I	>256	resistant	low	B11105
I	32	resistant	low	B11106	CDR1_E709D	ERG11_Y132F	TAC1B_A15T/S195C
I	32	resistant	low	B11107	CDR1_E709D	ERG11_Y132F	TAC1B_A15T/S195C
I	1	susceptible	high	B11109	No	No	No
I	32	resistant	low	B11118	CDR1_E709D	ERG11_Y132F	TAC1B_A15T/S195C
I	32	resistant	low	B11119	CDR1_E709D	ERG11_Y132F	TAC1B_A15T/S195C
I	256	resistant	low	B11200	No	ERG11_K143R	No
I	256	resistant	low	B11201	No	ERG11_K143R	No
I	256	resistant	low	B11202	No	ERG11_K143R	No
I	256	resistant	low	B11203	No	ERG11_Y132F	TAC1B_L582
I	128	resistant	low	B11204	No	ERG11_K143R	No
I	256	resistant	low	B11205	No	ERG11_K143R	No
I	16	susceptible	low	B11215	CDR1_E709D	ERG11_Y132F	No	susceptible but low accumulation (due to ERG11 variant?)
I	128	resistant	low	B11216	CDR1_E709D	ERG11_Y132F	No
I	64	resistant	low	B11217	CDR1_E709D	ERG11_Y132F	No
I	4	susceptible	high	B11220	No	No	No
III	128	resistant	low	B11221	No	ERG11_V125A/F126L	TAC1B_S89Y/E200K/K225N/I268V/Q298K/T346I/Q503R/F580L/Y647C
III	128	resistant	low	B11222	No	ERG11_V125A/F126L	TAC1B_S89Y/E200K/K225N/I268V/Q298K/T346I/Q503R/F580L/Y647C
III	128	resistant	low	B11227	No	ERG11_V125A/F126L	TAC1B_S89Y/E200K/K225N/I268V/Q298K/T346I/Q503R/F580L/Y647C
III	256	resistant	low	B11228	No	ERG11_V125A/F126L	TAC1B_S89Y/E200K/K225N/I268V/Q298K/T346I/Q503R/F580L/Y647C
IV	>256	resistant	low	B11244	No	ERG11_Y132F	No
IV	>256	resistant	low	B11245	No	ERG11_Y132F	No
IV	>256	resistant	low	B11246	No	ERG11_Y132F	No
IV	>256	resistant	low	B11247	No	ERG11_Y132F	No
IV	4	susceptible	high	B11777	No	No	No
IV	4	susceptible	high	B11778	No	No	No
IV	4	susceptible	high	B11779	No	No	No
IV	8	susceptible	high	B11780	No	No	No
IV	4	susceptible	high	B11782	No	No	No
IV	8	susceptible	high	B11783	No	No	No
IV	8	susceptible	high	B11785	No	No	No
IV	16	susceptible	low	B11787	No	No	No	susceptible but low accumulation
IV	>256	resistant	low	B11788	No	ERG11_Y132F	TAC1B_P595H
IV	16	susceptible	high	B11789	No	No	No
IV	32	resistant	low	B11790	No	ERG11_K143R	No
IV	16	susceptible	high	B11791	No	No	No
IV	16	susceptible	high	B11801	No	No	No
IV	2	susceptible	high	B11804	No	No	No
IV	32	resistant	low	B11807	No	ERG11_K143R	No
II	4	susceptible	high	B11808	No	No	No
II	64	resistant	low	B11809	No	No	No	resistant with low accumulation BUT no ERG11 variant
I	128	resistant	high	B11811	No	ERG11_K143R	No	resistant but high accumulation even with ERG11 variant
I	128	resistant	high	B11814	No	ERG11_K143R	No	resistant but high accumulation even with ERG11 variant
I	256	resistant	high	B11815	No	ERG11_K143R	No	resistant but high accumulation even with ERG11 variant
IV	4	susceptible	high	B11842	No	No	No
IV	4	susceptible	high	B11843	No	No	No
I	>256	resistant	low	B11858	No	ERG11_K143R	No
III	64	resistant	low	B11859	No	ERG11_F126L	TAC1B_S89Y/E200K/K225N/I268V/Q298K/T346I/Q503R/F580L/Y647C
IV	64	resistant	low	B11860	No	ERG11_Y501H	No
I	>256	resistant	low	B11861	No	ERG11_K143R	No
I	>256	resistant	low	B11878	No	ERG11_K143R	No
IV	32	resistant	high	B11895	CDR1_E709G	No	TAC1B_K247E	resistant but high accumulation (due to WT ERG11?)
III	16	susceptible	high	B12037
II	4	susceptible	high	B12043	No	No	No
II	>256	resistant	low	B12044	CDR1_E709D	ERG11_Y132F	TAC1B_583S
II	4	susceptible	high	B12081	No	No	No
IV	4	susceptible	high	B12388	No	No	No
I	256	resistant	low	B13285
I	256	resistant	low	B13286
I	256	resistant	low	B13287
II	4	susceptible	high	B14308	No	No	No
I	4	susceptible	high	B14422	No	ERG11_K143R	No	susceptible isolate with high uptake BUT ERG11 variant
I	>256	resistant	low	B15152	No	ERG11_K143R	No
I	64	resistant	low	B15356	CDR1_E709D	ERG11_Y132F	TAC1B_583S
I	>256	resistant	low	B15357	No	ERG11_K143R	No
III	>256	resistant	low	B16328	No	ERG11_V125A/F126L	TAC1B_S89Y/E200K/K225N/I268V/Q298K/T346I/Q503R/F580L/Y647C
IV	4	susceptible	high	B16329	No	No	No
I	256	resistant	low	B16400	No	ERG11_K143R	No
III	128	resistant	low	B17653	No	ERG11_V125A/F126L	TAC1B_S89Y/E200K/K225N/I268V/Q298K/T346I/Q503R/F580L/Y647C
III	64	resistant	low	B17654	No	ERG11_V125A/F126L	TAC1B_S89Y/E200K/K225N/I268V/Q298K/T346I/Q503R/F580L/Y647C
III	64	resistant	low	B17655	No	ERG11_V125A/F126L	TAC1B_S89Y/E200K/K225N/I268V/Q298K/T346I/Q503R/F580L/Y647C
III	64	resistant	low	B17656	No	ERG11_V125A/F126L	TAC1B_S89Y/E200K/K225N/I268V/Q298K/T346I/Q503R/F580L/Y647C
III	128	resistant	low	B17840	No	ERG11_V125A/F126L	TAC1B_S89Y/E200K/K225N/I268V/Q298K/T346I/Q503R/F580L/Y647C
III	128	resistant	low	B17841	No	ERG11_V125A/F126L	TAC1B_S89Y/E200K/K225N/I268V/Q298K/T346I/Q503R/F580L/Y647C
IV	2	susceptible	high	B18155	No	No	No
I	128	resistant	low	B18166	CDR1_E709D	ERG11_Y132F	TAC1B_583S
I	64	resistant	low	B18285	CDR1_E709D	ERG11_Y132F	TAC1B_583S
I	128	resistant	low	B18288	CDR1_E709D	ERG11_Y132F	TAC1B_583S
III	256	resistant	low	B18531	No	ERG11_V125A/F126L	TAC1B_S89Y/E200K/K225N/I268V/Q298K/T346I/Q503R/F580L/Y647C
III	256	resistant	low	B18534	No	ERG11_V125A/F126L	TAC1B_S89Y/E200K/K225N/I268V/Q298K/T346I/Q503R/F580L/Y647C
I	128	resistant	low	B18560	No	ERG11_K143R	No
III	128	resistant	low	B18657	No	ERG11_V125A/F126L	TAC1B_S89Y/E200K/K225N/I268V/Q298K/T346I/Q503R/F580L/Y647C
III	64	resistant	low	B18869	No	ERG11_V125A/F126L	TAC1B_S89Y/E200K/K225N/I268V/Q298K/T346I/Q503R/F580L/Y647C
III	256	resistant	low	B18925	No	ERG11_V125A/F126L	TAC1B_S89Y/E200K/K225N/I268V/Q298K/T346I/Q503R/F580L/Y647C
IV	4	susceptible	high	B18999	No	No	No
III	256	resistant	low	B19036	No	ERG11_V125A/F126L	TAC1B_S89Y/E200K/K225N/I268V/Q298K/T346I/Q503R/F580L/Y647C
III	128	resistant	low	B19073	No	ERG11_V125A/F126L	TAC1B_S89Y/E200K/K225N/I268V/Q298K/T346I/Q503R/F580L/Y647C
III	128	resistant	low	B19101	No	ERG11_V125A/F126L	TAC1B_S89Y/E200K/K225N/I268V/Q298K/T346I/Q503R/F580L/Y647C
III	64	resistant	low	B19105	No	ERG11_V125A/F126L	TAC1B_S89Y/E200K/K225N/I268V/Q298K/T346I/Q503R/F580L/Y647C
III	64	resistant	low	B19108	No	ERG11_V125A/F126L	TAC1B_S89Y/E200K/K225N/I268V/Q298K/T346I/Q503R/F580L/Y647C
III	64	resistant	low	B19114	No	ERG11_V125A/F126L	TAC1B_S89Y/E200K/K225N/I268V/Q298K/T346I/Q503R/F580L/Y647C
III	64	resistant	low	B19118	No	ERG11_V125A/F126L	TAC1B_S89Y/E200K/K225N/I268V/Q298K/T346I/Q503R/F580L/Y647C
III	64	resistant	low	B19119	No	ERG11_V125A/F126L	TAC1B_S89Y/E200K/K225N/I268V/Q298K/T346I/Q503R/F580L/Y647C
III	256	resistant	low	B19200	No	ERG11_V125A/F126L	TAC1B_S89Y/E200K/K225N/I268V/Q298K/T346I/Q503R/F580L/Y647C
III	256	resistant	low	B19253	No	ERG11_V125A/F126L	TAC1B_S89Y/E200K/K225N/I268V/Q298K/T346I/Q503R/F580L/Y647C
III	>256	resistant	low	B19267	No	ERG11_V125A/F126L	TAC1B_S89Y/E200K/K225N/I268V/Q298K/T346I/Q503R/F580L/Y647C
I	256	resistant	low	B19294	No	ERG11_K143R	No
I	>256	resistant	low	B19308	No	ERG11_K143R	No
I	>256	resistant	low	B19309	No	ERG11_K143R	No
I	256	resistant	low	B19310
IV	>256	resistant	low	B24973	No	ERG11_Y132F	No

## Sheet: 2-Gene info
gene	link to fasta sequence	link to publication	protein name		GFF		s. start	s. end	ID in GFF	Name in GFF
CDR1	https://www.ncbi.nlm.nih.gov/nucleotide/XM_029032254.2?report=genbank&log$=nucltop&blast_rank=2&RID=W9WTCNCU013	https://pubmed.ncbi.nlm.nih.gov/30559369/	multidrug_resistance_protein_CDR1	contig02	gene	1955419	1959945	ID=CAB11_002795	Name=multidrug resistance protein CDR1
ERG11	https://www.ncbi.nlm.nih.gov/nuccore/MW368389.1?report=fasta	https://pubmed.ncbi.nlm.nih.gov/33619054/	lanosterol 14-alpha demethylase	contig03	gene	215330	216904	ID=CAB11_003031	Name=lanosterol 14-alpha demethylase
TAC1B	https://www.ncbi.nlm.nih.gov/nuccore/MW368403.1	https://pubmed.ncbi.nlm.nih.gov/33619054/	TKN1 Protein |tachykinin peptide	contig05	gene	810328	812934	ID=CAB11_004683	Name=hypothetical protein
# BLASTN 2.15.0+
# Query: NC_072813.1:c343364-338838 CJI96_0001597 [organism=[Candida] auris] [GeneID=40025314] [chromosome=2]
# Database: User specified sequence set (Input: Ref_B11205.fasta)
# Fields: query acc.ver	subject acc.ver	% identity	alignment length	mismatches	gap opens	q. start	q. end	s. start	s. end	evalue	bit score
# 1 hits found
NC_072813.1:c343364-338838	CP060340.1	99.912	4527	4	0	1	4527	1955419	1959945	0	8338
# BLASTN 2.15.0+
# Query: MW368389.1 [Candida] auris isolate IV.1 lanosterol 14-alpha demethylase (ERG11) gene	complete cds
# Database: User specified sequence set (Input: Ref_B11205.fasta)
# Fields: query acc.ver	subject acc.ver	% identity	alignment length	mismatches	gap opens	q. start	q. end	s. start	s. end	evalue	bit score
# 1 hits found
MW368389.1	CP060341.1	98.667	1575	21	0	1	1575	215330	216904	0	2793
# BLASTN 2.15.0+
# Query: MW368403.1 [Candida] auris isolate IV.1 CDR transcriptional activator (TAC1b) gene	complete cds
# Database: User specified sequence set (Input: Ref_B11205.fasta)
# Fields: query acc.ver	subject acc.ver	% identity	alignment length	mismatches	gap opens	q. start	q. end	s. start	s. end	evalue	bit score
# 1 hits found
MW368403.1	CP060343.1	98.542	2607	38	0	1	2607	810328	812934	0	4604

## Sheet: 3-limma-voom_k143RvWT
GeneID	SYMBOL	DESCRIPTION	albicansOrtholog	YeastOrtholog	logFC_K143R	AveExpr_K143R	t_K143R	P.Value_K143R	adj.P.Val_K143R	logFC_VF125AL	AveExpr_VF125AL	t_VF125AL	P.Value_VF125AL	adj.P.Val_VF125AL	logFC_Y132F	AveExpr_Y132F	t_Y132F	P.Value_Y132F	adj.P.Val_Y132F
B9J08_000001	NA	Protein of unknown function	NA	NA	0.49761	0.377555	0	0.998511	1	0.176293	0.377555	0	0.999963	1	0.70031	0.377555	0	0.976264	1
B9J08_000002	NA	Ortholog(s) have heme binding, heme transmembrane transporter activity, role in heme import across plasma membrane and membrane, plasma membrane localization	NA	NA	0.129109	1.58564	0	0.999999	1	-0.0492023	1.58564	0	1	1	0.324173	1.58564	0	0.999991	1
B9J08_000003	NA	Has domain(s) with predicted metal ion transmembrane transporter activity, role in metal ion transport, transmembrane transport and membrane localization	NA	NA	0.0914912	3.5657	0	1	1	0.135659	3.5657	0	1	1	0.472997	3.5657	0	0.999993	1
B9J08_000004	NA	Protein of unknown function	NA	NA	0.121611	3.34117	0	1	1	0.188075	3.34117	0	1	1	0.646583	3.34117	0	0.999756	1
B9J08_000005	NA	Protein of unknown function	NA	NA	0.0434379	3.27678	0	1	1	0.137291	3.27678	0	1	1	0.259489	3.27678	0	1	1
B9J08_000006	NA	Protein of unknown function	NA	NA	0.0459795	6.2288	0	1	1	0.00682535	6.2288	0	1	1	0.110368	6.2288	0	1	1
B9J08_000007	NA	Ortholog of Candida lusitaniae ATCC 42720 : CLUG_01211	NA	NA	0.0101898	5.3764	0	1	1	0.0176538	5.3764	0	1	1	0.161168	5.3764	0	1	1
B9J08_000008	NA	Has domain(s) with predicted oxidoreductase activity	NA	NA	-0.41388	6.63823	0	0.994168	1	-0.366803	6.63823	0	0.996228	1	-1.22475	6.63823	-1.10012	0.146716	1
B9J08_000009	NA	Has domain(s) with predicted glycosyltransferase activity	C4_02010C_A/HSX11	NA	-0.181871	5.8131	0	1	1	-0.20522	5.8131	0	1	1	-0.285591	5.8131	0	1	1
B9J08_000010	NA	Ortholog(s) have carnitine O-acetyltransferase activity, role in carnitine metabolic process and mitochondrion, peroxisome localization	C4_02020W_A/CAT2	CAT2	0.0703628	8.16313	0	1	1	-0.0373564	8.16313	0	1	1	-0.101193	8.16313	0	1	1
B9J08_000011	NA	Ortholog(s) have SNARE binding, molecular adaptor activity	C4_01790W_A/ATG11	ATG11	0.191751	5.94488	0	1	1	0.223503	5.94488	0	1	1	0.348739	5.94488	0	1	1
B9J08_000012	NA	Ortholog(s) have ribose phosphate diphosphokinase activity, role in 5-phosphoribose 1-diphosphate biosynthetic process, fungal-type cell wall organization and ribose phosphate diphosphokinase complex localization	C4_01820C_A	PRS4	-0.216472	5.41851	0	1	1	-0.198899	5.41851	0	1	1	-0.464027	5.41851	0	1	1
B9J08_000013	NA	Ortholog(s) have dihydroxy-acid dehydratase activity and role in branched-chain amino acid biosynthetic process, isoleucine biosynthetic process, leucine biosynthetic process, valine biosynthetic process	C5_05410C_A/ILV3	ILV3	-0.26686	7.25554	0	1	1	-0.284199	7.25554	0	1	1	-0.556832	7.25554	0	0.999979	1
B9J08_000014	NA	Ortholog of C. albicans SC5314 : C1_04350C_A, C. dubliniensis CD36 : Cd36_04100, C. parapsilosis CDC317 : CPAR2_105150, Debaryomyces hansenii CBS767 : DEHA2D13200g and Pichia stipitis Pignal : PICST_32772	C1_04350C_A	NA	0.251145	6.45127	0	0.999999	1	0.156247	6.45127	0	1	1	0.408183	6.45127	0	0.999993	1
B9J08_000015	NA	Ortholog(s) have homocitrate synthase activity, role in lysine biosynthetic process, lysine biosynthetic process via aminoadipic acid and nucleus localization	C1_04730C_A/LYS21	LYS21	-0.0487213	6.83628	0	1	1	-0.110615	6.83628	0	1	1	-0.181852	6.83628	0	1	1
B9J08_000016	NA	Ortholog(s) have role in signal transduction and plasma membrane localization	C1_04760C_A/SYG1	SYG1	0.0866968	6.1726	0	1	1	0.141891	6.1726	0	1	1	0.138477	6.1726	0	1	1
B9J08_000017	NA	Ortholog(s) have hydrolase activity, acting on ester bonds, triglyceride lipase activity, role in lipid homeostasis and lipid droplet localization	C1_04640W_A	LDH1	0.102408	5.91887	0	1	1	-0.02173	5.91887	0	1	1	-0.190566	5.91887	0	1	1
B9J08_000018	NA	Ortholog(s) have role in endocytosis, phospholipid translocation, retrograde vesicle-mediated transport, Golgi to endoplasmic reticulum, vacuole organization	C1_04630C_A/NEO1	NEO1	0.124061	6.35639	0	1	1	0.147475	6.35639	0	1	1	0.100767	6.35639	0	1	1
B9J08_000019	NA	Ortholog of C. albicans SC5314 : C1_04600C_A, C. dubliniensis CD36 : Cd36_04350, C. parapsilosis CDC317 : CPAR2_105350 and Candida tenuis NRRL Y-1498 : CANTEDRAFT_114893	C1_04600C_A	NA	-0.143967	7.80569	0	1	1	-0.127823	7.80569	0	1	1	-0.209516	7.80569	0	1	1
B9J08_000020	NA	Ortholog(s) have ATPase, proton-transporting ATP synthase activity, rotational mechanism activity and role in proton motive force-driven ATP synthesis	C1_04610W_A/ATP1	ATP1	-0.117235	11.3866	0	1	1	-0.121016	11.3866	0	1	1	-0.142326	11.3866	0	1	1
B9J08_000021	NA	Ortholog of C. albicans SC5314 : C1_04620W_A, C. dubliniensis CD36 : Cd36_04370, C. parapsilosis CDC317 : CPAR2_105410 and Candida tenuis NRRL Y-1498 : CANTEDRAFT_114891	C1_04620W_A	NA	0.0525963	6.02212	0	1	1	0.0437971	6.02212	0	1	1	0.0784063	6.02212	0	1	1
B9J08_000022	NA	Ortholog(s) have peroxisome localization	C1_04580C_A	RMD6	0.103907	5.32218	0	1	1	0.134498	5.32218	0	1	1	0.18964	5.32218	0	1	1
B9J08_000023	NA	Ortholog(s) have metalloaminopeptidase activity and role in cytoplasm to vacuole transport by the NVT pathway, peptide catabolic process	C1_04400C_A/APE2	APE2	-0.0523438	9.40454	0	1	1	-0.0577624	9.40454	0	1	1	-0.12038	9.40454	0	1	1
B9J08_000024	NA	Protein of unknown function	NA	NA	0.152428	5.23827	0	1	1	0.0946969	5.23827	0	1	1	0.206938	5.23827	0	1	1
B9J08_000025	NA	Ortholog(s) have RNA polymerase II complex binding, peptidyl-prolyl cis-trans isomerase activity	C1_04410C_A/ESS1	ESS1	-0.0157285	6.80557	0	1	1	-0.0365606	6.80557	0	1	1	-0.106054	6.80557	0	1	1
B9J08_000026	NA	Ortholog(s) have UMP/dUMP kinase activity, adenylate kinase activity, role in 'de novo' pyrimidine nucleobase biosynthetic process, nucleobase-containing compound metabolic process and cytoplasm, nucleus localization	C1_04420C_A/URA6	URA6	-0.105865	7.0115	0	1	1	-0.109025	7.0115	0	1	1	-0.206712	7.0115	0	1	1
B9J08_000027	NA	Ortholog(s) have benzil reductase [(S)-benzoin-forming] activity	C1_04430C_A	NRE1	0.0577233	7.11123	0	1	1	0.063261	7.11123	0	1	1	0.0566313	7.11123	0	1	1
B9J08_000028	NA	Ortholog(s) have RNA binding, poly(A) binding activity, role in DNA repair, nuclear-transcribed mRNA poly(A) tail shortening, postreplication repair and PAN complex localization	C5_05170W_A/PAN3	PAN3	0.0342889	6.74175	0	1	1	0.0369503	6.74175	0	1	1	0.0929232	6.74175	0	1	1
B9J08_000029	NA	Ortholog(s) have cyclin-dependent protein serine/threonine kinase regulator activity and role in negative regulation of macroautophagy, regulation of protein stability	C5_05190W_A/PCL5	PCL5	0.261164	6.74735	0	0.999998	1	0.345984	6.74735	0	0.999992	1	0.898599	6.74735	0	0.855098	1
B9J08_000030	NA	Ortholog of C. albicans SC5314 : CR_00310C_A, C. dubliniensis CD36 : Cd36_25350, C. parapsilosis CDC317 : CPAR2_800410 and Candida tenuis NRRL Y-1498 : CANTEDRAFT_114085	CR_00310C_A	NA	-0.0115846	6.2561	0	1	1	-0.275858	6.2561	0	1	1	0.262509	6.2561	0	1	1
B9J08_000031	NA	Ortholog(s) have cyclin binding, enzyme activator activity, histone binding, unfolded protein binding activity	CR_00320C_A/NAP1	NAP1	-0.0359683	8.35246	0	1	1	-0.0901369	8.35246	0	1	1	-0.0988729	8.35246	0	1	1
B9J08_000032	NA	Ortholog(s) have ATPase-coupled transmembrane transporter activity, role in ATP transport, fatty acid transport and peroxisomal membrane, peroxisome localization	CR_00330C_A/PXA1	PXA1	0.237306	6.54459	0	1	1	0.218368	6.54459	0	1	1	0.281696	6.54459	0	1	1
B9J08_000033	NA	Has domain(s) with predicted transmembrane transporter activity and role in transmembrane transport	NA	NA	0.160104	5.83977	0	1	1	0.0942706	5.83977	0	1	1	-0.127286	5.83977	0	1	1
B9J08_000034	NA	Ortholog(s) have isopropylmalate transmembrane transporter activity, malonate(1-) transmembrane transporter activity, oxaloacetate transmembrane transporter activity, sulfate transmembrane transporter activity	C3_06220C_A/OAC1	OAC1	-0.3855	3.84005	0	0.999964	1	-0.333091	3.84005	0	0.999983	1	-0.92496	3.84005	0	0.739824	1
B9J08_000035	NA	Ortholog of Candida guilliermondii ATCC 6260 : PGUG_03275 and Candida lusitaniae ATCC 42720 : CLUG_01240	NA	NA	0.264953	1.43331	0	0.999994	1	0.0787706	1.43331	0	0.999999	1	-0.0578617	1.43331	0	0.999999	1
B9J08_000036	NA	Protein of unknown function	NA	NA	0.179611	1.91863	0	1	1	0.168167	1.91863	0	1	1	0.203767	1.91863	0	0.999999	1
B9J08_000037	NA	Ortholog(s) have metalloendopeptidase activity, role in mitochondrial protein processing, proteolysis involved in protein catabolic process and mitochondrial intermembrane space, mitochondrion localization	C3_06230W_A/CYM1	CYM1	-0.102447	7.00547	0	1	1	-0.0776613	7.00547	0	1	1	-0.0476444	7.00547	0	1	1
B9J08_000038	NA	Ortholog(s) have structural constituent of ribosome activity and mitochondrial large ribosomal subunit localization	C3_06240C_A	MRPL39	0.0371693	5.4449	0	1	1	-0.033119	5.4449	0	1	1	-0.0836973	5.4449	0	1	1
B9J08_000039	NA	Ortholog(s) have role in endoplasmic reticulum to Golgi vesicle-mediated transport and COPII-coated ER to Golgi transport vesicle localization	C3_06250W_A/ERV25	ERV25	0.0432305	7.41496	0	1	1	0.000329558	7.41496	0	1	1	0.0530296	7.41496	0	1	1
B9J08_000040	NA	Ortholog of C. albicans SC5314 : C3_06260C_A, C. dubliniensis CD36 : Cd36_86220, C. parapsilosis CDC317 : CPAR2_404490 and Candida tenuis NRRL Y-1498 : CANTEDRAFT_94473	C3_06260C_A	NA	0.0406322	5.38236	0	1	1	0.100617	5.38236	0	1	1	0.0709903	5.38236	0	1	1
B9J08_000041	NA	Ortholog(s) have role in nucleotide-excision repair	C3_06270C_A	RAD33	0.134216	4.12019	0	1	1	0.15573	4.12019	0	1	1	0.242628	4.12019	0	1	1
B9J08_000042	NA	Ortholog(s) have L-serine ammonia-lyase activity, L-threonine ammonia-lyase activity, role in L-serine catabolic process, threonine catabolic process and mitochondrial nucleoid localization	C3_06280W_A	CHA1	0.107771	4.20896	0	1	1	0.0563261	4.20896	0	1	1	-0.0171519	4.20896	0	1	1
B9J08_000043	NA	Ortholog of S. cerevisiae : YML020W, C. albicans SC5314 : C3_06290W_A, C. glabrata CBS138 : CAGL0G07062g, C. dubliniensis CD36 : Cd36_86190 and C. parapsilosis CDC317 : CPAR2_404740	C3_06290W_A	YML020W	0.0273526	5.99354	0	1	1	0.0666861	5.99354	0	1	1	0.104681	5.99354	0	1	1
B9J08_000044	NA	Ortholog(s) have histone H3K79 methyltransferase activity	C3_06300W_A/DOT1	DOT1	-0.00382356	6.63613	0	1	1	0.0448742	6.63613	0	1	1	0.136048	6.63613	0	1	1
B9J08_000045	NA	Ortholog(s) have DNA translocase activity, centromeric DNA binding, chromatin binding, single-stranded DNA binding activity	C3_06310C_A/ISW2	ISW2	-0.131591	6.8922	0	1	1	-0.081485	6.8922	0	1	1	-0.211411	6.8922	0	1	1
B9J08_000046	NA	Ortholog(s) have uracil DNA N-glycosylase activity, role in DNA repair, base-excision repair and cytoplasm, mitochondrion, nucleus localization	C3_06400C_A	UNG1	0.0670731	5.81764	0	1	1	0.0683343	5.81764	0	1	1	0.0462901	5.81764	0	1	1
B9J08_000047	NA	Ortholog(s) have protein-disulfide reductase activity, role in protein N-linked glycosylation, protein-containing complex assembly and oligosaccharyltransferase complex localization	C3_06410C_A	OST6	0.0853216	6.35646	0	1	1	0.143595	6.35646	0	1	1	0.29543	6.35646	0	1	1
B9J08_000048	NA	Has domain(s) with predicted membrane localization	C3_06420C_A	YML018C	0.0388138	5.1718	0	1	1	0.0475618	5.1718	0	1	1	-0.0494791	5.1718	0	1	1
B9J08_000049	NA	Ortholog(s) have role in (1->6)-beta-D-glucan metabolic process, fungal-type cell wall organization and extracellular region localization	C3_04180W_A/KRE9	KRE9	-0.0335315	7.50227	0	1	1	-0.0178323	7.50227	0	1	1	-0.166311	7.50227	0	1	1
B9J08_000050	NA	Has domain(s) with predicted role in (1->6)-beta-D-glucan biosynthetic process, cell wall biogenesis	NA	NA	0.0213797	1.24819	0	1	1	-0.17014	1.24819	0	0.999999	1	-0.223645	1.24819	0	0.999999	1
B9J08_000051	NA	Ortholog(s) have single-stranded DNA binding activity, role in DNA repair, interstrand cross-link repair, mitochondrial genome maintenance, recombinational repair and mitochondrial nucleoid localization	C1_02660C_A/MGM101	MGM101	0.0358824	5.75833	0	1	1	0.0349845	5.75833	0	1	1	-0.0920273	5.75833	0	1	1
B9J08_000052	NA	Ortholog of C. albicans SC5314 : C1_02650W_A, C. dubliniensis CD36 : Cd36_02470, C. parapsilosis CDC317 : CPAR2_106600 and Candida tenuis NRRL Y-1498 : CANTEDRAFT_97530	C1_02650W_A	NA	-0.109551	7.24988	0	1	1	-0.14251	7.24988	0	1	1	-0.379447	7.24988	0	1	1
B9J08_000053	NA	Ortholog(s) have mitochondrion targeting sequence binding, protein transmembrane transporter activity and role in protein import into mitochondrial matrix, tRNA import into mitochondrion	C1_02640C_A/TOM20	TOM20	-0.0554636	7.77112	0	1	1	-0.113103	7.77112	0	1	1	-0.138591	7.77112	0	1	1
B9J08_000054	NA	Ortholog(s) have glucan exo-1,3-beta-glucosidase activity and fungal-type cell wall localization	C1_02630C_A/EXG2	EXG2	0.124799	6.05954	0	1	1	0.109537	6.05954	0	1	1	-0.0294675	6.05954	0	1	1
B9J08_000055	NA	Ortholog(s) have homoserine dehydrogenase activity and role in homoserine biosynthetic process, methionine biosynthetic process, threonine biosynthetic process	C1_02620C_A/HOM6	HOM6	0.0251849	8.41666	0	1	1	0.0193779	8.41666	0	1	1	-0.00877923	8.41666	0	1	1
B9J08_000056	NA	Ortholog(s) have GTPase activator activity	C1_02610W_A/IML1	IML1	0.0513223	6.13147	0	1	1	0.106787	6.13147	0	1	1	0.155598	6.13147	0	1	1
B9J08_000057	NA	Ortholog(s) have glutaminase activity and role in 'de novo' pyridoxal 5'-phosphate biosynthetic process, negative regulation of apoptotic process, pyridoxine biosynthetic process, vitamin B6 biosynthetic process	C1_02600W_A/SNO1	SNO1	-0.0936597	5.9501	0	1	1	-0.107299	5.9501	0	1	1	-0.141738	5.9501	0	1	1
B9J08_000058	NA	Ortholog(s) have pyridoxal 5'-phosphate synthase (glutamine hydrolysing) activity	C1_02590C_A/SNZ1	SNZ1	-0.0148123	8.5088	0	1	1	-0.0104313	8.5088	0	1	1	0.0718496	8.5088	0	1	1
B9J08_000059	NA	Ortholog of C. albicans SC5314 : C2_06690C_A/PEX22, C. dubliniensis CD36 : Cd36_20990, C. parapsilosis CDC317 : CPAR2_104440 and Candida tenuis NRRL Y-1498 : CANTEDRAFT_113444	C2_06690C_A/PEX22	NA	0.153195	6.38253	0	1	1	-0.0396683	6.38253	0	1	1	-0.0760252	6.38253	0	1	1
B9J08_000060	NA	Ortholog(s) have role in asymmetric protein localization to new mitotic spindle pole body, positive regulation of exit from mitosis, vesicle-mediated transport and cellular bud localization	C2_06860W_A/LTE1	LTE1	0.0107202	7.68184	0	1	1	-0.028796	7.68184	0	1	1	0.154448	7.68184	0	1	1
B9J08_000061	NA	Ortholog(s) have G-quadruplex DNA binding activity and role in maturation of SSU-rRNA from tricistronic rRNA transcript (SSU-rRNA, 5.8S rRNA, LSU-rRNA), ribosomal small subunit export from nucleus	C2_06850W_A	SLX9	-0.294934	4.18737	0	1	1	-0.40381	4.18737	0	1	1	-0.567342	4.18737	0	0.999987	1
B9J08_000062	NA	Ortholog(s) have RNA polymerase II cis-regulatory region sequence-specific DNA binding, transcription coactivator binding, transcription corepressor binding activity	C2_06830C_A/FHL1	FHL1	-0.279333	5.62355	0	1	1	-0.397413	5.62355	0	1	1	-0.527863	5.62355	0	0.999997	1
B9J08_000063	NA	Ortholog(s) have endopeptidase activity and role in proteasomal ubiquitin-independent protein catabolic process, proteasome core complex assembly, proteasome-mediated ubiquitin-dependent protein catabolic process	C2_06820C_A/PRE2	PRE2	0.081624	8.11102	0	1	1	0.0604471	8.11102	0	1	1	0.0831913	8.11102	0	1	1
B9J08_000064	NA	Ortholog(s) have role in ribosomal large subunit assembly and cytosolic large ribosomal subunit localization	C2_06810C_A/RPL11	RPL11B	-0.0766947	10.8945	0	1	1	-0.0442896	10.8945	0	1	1	-0.189443	10.8945	0	1	1
B9J08_000065	NA	Has domain(s) with predicted role in mRNA processing	C2_06800C_A	NA	0.0330523	5.76067	0	1	1	0.073711	5.76067	0	1	1	0.266449	5.76067	0	1	1
B9J08_000066	NA	Ortholog(s) have ubiquitin-protein transferase activity, role in protein ubiquitination, response to ethanol, septin ring assembly and cytoplasm, nucleus localization	C2_06780C_A	ASR1	0.0397159	4.87472	0	1	1	0.0189062	4.87472	0	1	1	0.157113	4.87472	0	1	1
B9J08_000067	NA	Ortholog(s) have actin filament binding, actin monomer binding activity	C2_06770W_A	TWF1	0.15657	6.77297	0	1	1	0.135573	6.77297	0	1	1	0.223342	6.77297	0	1	1
B9J08_000068	NA	Ortholog of C. albicans SC5314 : C2_06760C_A, C. dubliniensis CD36 : Cd36_21060, C. parapsilosis CDC317 : CPAR2_104320, Debaryomyces hansenii CBS767 : DEHA2F01628g and Pichia stipitis Pignal : PICST_60357	C2_06760C_A	NA	0.174678	4.64547	0	1	1	0.28272	4.64547	0	1	1	0.226163	4.64547	0	1	1
B9J08_000069	NA	Ortholog of C. albicans SC5314 : C2_06750C_A, C. dubliniensis CD36 : Cd36_21050, C. parapsilosis CDC317 : CPAR2_104310 and Candida tenuis NRRL Y-1498 : CANTEDRAFT_104515	C2_06750C_A	NA	-0.0014404	5.23167	0	1	1	0.0345077	5.23167	0	1	1	-0.0277719	5.23167	0	1	1
B9J08_000070	NA	Ortholog of C. albicans SC5314 : C2_06740W_A, C. dubliniensis CD36 : Cd36_21040, C. parapsilosis CDC317 : CPAR2_104300 and Candida tenuis NRRL Y-1498 : cten_CGOB_00225	C2_06740W_A	NA	-0.0385117	5.68209	0	1	1	-0.106564	5.68209	0	1	1	0.0926441	5.68209	0	1	1
B9J08_000071	NA	Ortholog(s) have lipid binding activity and role in eisosome assembly, endocytosis, endoplasmic reticulum-plasma membrane tethering, protein localization, protein localization to eisosome filament	C2_06730W_A/LSP1	PIL1	0.0106663	9.13788	0	1	1	0.0443167	9.13788	0	1	1	0.189636	9.13788	0	1	1
B9J08_000072	NA	Has domain(s) with predicted membrane localization	C2_06440C_A	NA	-0.0101426	5.46262	0	1	1	0.115672	5.46262	0	1	1	0.365808	5.46262	0	1	1
B9J08_000073	NA	Ortholog(s) have role in ethanol metabolic process and mitochondrial inner membrane localization	C2_06430C_A	SYM1	-0.0188795	3.55052	0	1	1	0.11634	3.55052	0	1	1	0.350004	3.55052	0	1	1
B9J08_000074	NA	Ortholog(s) have DNA binding, protein phosphatase regulator activity	C2_06420C_A/RTS1	RTS1	-0.0112132	7.17675	0	1	1	-0.0108631	7.17675	0	1	1	0.102547	7.17675	0	1	1
B9J08_000075	NA	Ortholog(s) have IMP dehydrogenase activity and cytoplasm localization	C2_06390C_A/IMH3	IMD4	-0.274278	9.85038	0	0.999993	1	-0.182892	9.85038	0	0.999998	1	-0.530616	9.85038	0	0.999693	1
B9J08_000076	NA	Ortholog(s) have actin filament binding, protein-macromolecule adaptor activity, role in actin crosslink formation, actin cytoskeleton organization, actin filament organization, mitotic cytokinesis and actin cortical patch localization	C2_06370C_A/SCP1	SCP1	0.0194808	3.88238	0	1	1	-0.0550494	3.88238	0	1	1	-0.0272721	3.88238	0	1	1
B9J08_000077	NA	Ortholog(s) have role in maturation of 5.8S rRNA from tricistronic rRNA transcript (SSU-rRNA, 5.8S rRNA, LSU-rRNA), maturation of LSU-rRNA from tricistronic rRNA transcript (SSU-rRNA, 5.8S rRNA and LSU-rRNA), more	C2_06360C_A/MAK16	MAK16	-0.540142	5.43311	0	0.997961	1	-0.687651	5.43311	0	0.982546	1	-0.923988	5.43311	0	0.706813	1
B9J08_000078	NA	Ortholog(s) have long-chain fatty acid transporter activity, role in phospholipid translocation, sphingoid long-chain base transport and cell periphery, endoplasmic reticulum, membrane, plasma membrane localization	C2_06470W_A/RTA2	RSB1	-0.0552441	5.29661	0	1	1	0.0237073	5.29661	0	1	1	-0.0358025	5.29661	0	1	1
B9J08_000080	NA	Ortholog of C. albicans SC5314 : C2_06330C_A/AVT1, C. dubliniensis CD36 : Cd36_20720, C. parapsilosis CDC317 : CPAR2_104670 and Candida tenuis NRRL Y-1498 : CANTEDRAFT_113420	C2_06330C_A/AVT1	NA	-0.0352342	6.07271	0	1	1	0.00611503	6.07271	0	1	1	0.188961	6.07271	0	1	1
B9J08_000081	NA	Has domain(s) with predicted RNA binding, nucleic acid binding activity	C2_06320W_A	NA	0.195541	7.99103	0	1	1	0.28232	7.99103	0	1	1	0.727543	7.99103	0	0.997819	1
B9J08_000082	NA	Ortholog(s) have GTPase activity	C2_06310C_A/GSP1	GSP1	-0.110961	9.52996	0	1	1	-0.100169	9.52996	0	1	1	-0.165727	9.52996	0	1	1
B9J08_000083	NA	Ortholog(s) have mRNA binding, pre-mRNA 5'-splice site binding activity and role in mRNA 5'-splice site recognition, mRNA splicing, via spliceosome, positive regulation of RNA binding	C2_06300W_A	YHC1	0.00374928	3.34852	0	1	1	-0.155927	3.34852	0	1	1	-0.0670468	3.34852	0	1	1
B9J08_000084	NA	Ortholog(s) have ATPase, proton-transporting ATP synthase activity, rotational mechanism activity and role in cristae formation, mitochondrial proton-transporting ATP synthase complex assembly, proton motive force-driven ATP synthesis	C2_06290C_A/ATP14	ATP14	-0.167206	7.97473	0	1	1	-0.176736	7.97473	0	1	1	-0.183029	7.97473	0	1	1
B9J08_000085	NA	Ortholog of C. albicans SC5314 : C2_06280C_A, C. dubliniensis CD36 : Cd36_20670, C. parapsilosis CDC317 : CPAR2_104720 and Candida tenuis NRRL Y-1498 : CANTEDRAFT_103989	C2_06280C_A	NA	0.0579303	4.05808	0	1	1	-0.011749	4.05808	0	1	1	-0.0467717	4.05808	0	1	1
B9J08_000086	NA	Protein of unknown function	NA	NA	0.0884253	3.43437	0	1	1	0.19037	3.43437	0	1	1	0.374591	3.43437	0	1	1
B9J08_000087	NA	Ortholog(s) have DNA replication origin binding, chromatin binding, single-stranded DNA binding, single-stranded DNA helicase activity	C2_06250C_A/CDC46	MCM5	-0.107497	6.39179	0	1	1	-0.0994859	6.39179	0	1	1	-0.175023	6.39179	0	1	1
B9J08_000088	NA	Ortholog(s) have tubulin binding activity, role in tubulin complex assembly and cytoplasm, prefoldin complex localization	C3_05120C_A	PAC10	0.0505479	6.2981	0	1	1	0.0233087	6.2981	0	1	1	0.00968972	6.2981	0	1	1
B9J08_000089	NA	Ortholog(s) have Dsc E3 ubiquitin ligase complex localization	C3_05110W_A	DSC2	0.0926378	4.28044	0	0.999999	1	0.0299564	4.28044	0	1	1	0.255189	4.28044	0	0.999994	1
B9J08_000090	NA	Ortholog(s) have cytosolic large ribosomal subunit localization	C3_05100C_A/RPL18	RPL18A	-0.0927753	10.5093	0	1	1	-0.0652061	10.5093	0	1	1	-0.222088	10.5093	0	1	1
B9J08_000091	NA	Ortholog(s) have structural constituent of ribosome activity, role in rRNA export from nucleus, ribosomal small subunit biogenesis and cytosolic small ribosomal subunit localization	C3_05200W_A/RPS19A	RPS19A	-0.152507	10.4263	0	1	1	-0.184411	10.4263	0	1	1	-0.244762	10.4263	0	1	1
B9J08_000092	NA	Ortholog(s) have ATP binding, minus-end-directed microtubule motor activity	C3_05210C_A/DYN1	DYN1	-0.0175333	6.67707	0	1	1	0.11705	6.67707	0	1	1	0.223625	6.67707	0	1	1
B9J08_000093	NA	Ortholog(s) have ATP:ADP antiporter activity, calcium ion binding activity and role in ADP transport, ATP transport, mitochondrial transport	C2_09510C_A	SAL1	-0.0180246	7.21274	0	1	1	-0.00132833	7.21274	0	1	1	0.00874231	7.21274	0	1	1
B9J08_000094	NA	Ortholog(s) have ATP binding, ATPase, DNA insertion or deletion binding, dinucleotide insertion or deletion binding, double-stranded DNA binding, heteroduplex DNA loop binding, single-stranded DNA binding activity	C2_09470C_A/PMS1	PMS1	0.13204	5.21069	0	1	1	0.121457	5.21069	0	1	1	0.200195	5.21069	0	1	1
B9J08_000095	NA	Has domain(s) with predicted DNA-binding transcription factor activity, RNA polymerase II-specific, zinc ion binding activity and role in regulation of DNA-templated transcription	C2_09460C_A/RHA1	NA	0.064252	7.1504	0	1	1	0.125752	7.1504	0	1	1	0.163729	7.1504	0	1	1
B9J08_000096	NA	Has domain(s) with predicted DNA-binding transcription factor activity, RNA polymerase II-specific, zinc ion binding activity and role in regulation of DNA-templated transcription	CR_07530C_A/ECM22	NA	-0.234475	6.48388	0	1	1	-0.207777	6.48388	0	1	1	-0.245096	6.48388	0	1	1
B9J08_000097	NA	Ortholog(s) have S-adenosylmethionine-dependent methyltransferase activity and role in protein methylation	CR_08040W_A	YNL092W	0.113773	5.86791	0	1	1	0.116975	5.86791	0	1	1	0.16128	5.86791	0	1	1
B9J08_000098	NA	Ortholog(s) have GTPase activity	CR_08060C_A/VPS21	VPS21	0.153286	6.78571	0	1	1	0.18884	6.78571	0	1	1	0.214087	6.78571	0	1	1
B9J08_000099	NA	Ortholog of C. albicans SC5314 : CR_08050C_A, C. dubliniensis CD36 : Cd36_33690, C. parapsilosis CDC317 : CPAR2_701940 and Candida tenuis NRRL Y-1498 : CANTEDRAFT_112072	CR_08050C_A	NA	0.0248886	6.67325	0	1	1	0.0215567	6.67325	0	1	1	0.00606251	6.67325	0	1	1
B9J08_000100	NA	Ortholog(s) have protein tyrosine phosphatase activity and role in invasive growth in response to glucose limitation, positive regulation of G2/M transition of mitotic cell cycle, pseudohyphal growth	CR_08070W_A/PTP1	PTP1	0.0479924	5.45715	0	1	1	0.0677768	5.45715	0	1	1	-0.00990627	5.45715	0	1	1
B9J08_000101	NA	Has domain(s) with predicted RNA binding, nucleic acid binding activity	CR_08080W_A	NA	-0.159728	3.2901	0	1	1	-0.0947471	3.2901	0	1	1	0.0218942	3.2901	0	1	1
B9J08_000102	NA	Ortholog(s) have ATPase, unfolded protein binding activity	CR_08090W_A/SSB1	SSB2	-0.163176	11.8711	0	1	1	-0.143103	11.8711	0	1	1	-0.263701	11.8711	0	1	1
B9J08_000103	NA	Ortholog(s) have protein kinase activity, role in maturation of SSU-rRNA from tricistronic rRNA transcript (SSU-rRNA, 5.8S rRNA, LSU-rRNA), positive regulation of RNA import into nucleus and cytoplasm, cytosol, nucleus localization	CR_08100C_A/RIO2	RIO2	-0.326204	5.52359	0	0.999997	1	-0.293856	5.52359	0	0.999998	1	-0.643859	5.52359	0	0.99886	1
B9J08_000104	NA	Ortholog of C. albicans SC5314 : CR_08110W_A, C. dubliniensis CD36 : Cd36_33750, C. parapsilosis CDC317 : CPAR2_205650 and Candida tenuis NRRL Y-1498 : cten_CGOB_00253	CR_08110W_A	NA	-0.0319585	4.93035	0	1	1	-0.0392517	4.93035	0	1	1	0.0385162	4.93035	0	1	1
B9J08_000105	NA	Ortholog(s) have chromatin binding, hydrolase activity, mRNA binding activity	CR_08120C_A/DCP2	DCP2	-0.0407864	7.3933	0	1	1	-0.0533326	7.3933	0	1	1	-0.0631637	7.3933	0	1	1
B9J08_000106	NA	Ortholog(s) have unfolded protein binding activity, role in mitochondrial proton-transporting ATP synthase complex assembly and mitochondrial inner membrane, mitochondrial membrane localization	CR_08130W_A	ATP10	-0.0792657	5.96327	0	1	1	-0.0456874	5.96327	0	1	1	-0.124622	5.96327	0	1	1
B9J08_000107	NA	Ortholog(s) have role in maturation of SSU-rRNA from tricistronic rRNA transcript (SSU-rRNA, 5.8S rRNA, LSU-rRNA) and cytosolic small ribosomal subunit localization	CR_08150W_A/RPS20	RPS20	-0.0874054	10.5118	0	1	1	-0.105765	10.5118	0	1	1	-0.183754	10.5118	0	1	1
B9J08_000108	NA	Ortholog(s) have [pyruvate dehydrogenase (acetyl-transferring)]-phosphatase activity, protein serine/threonine phosphatase activity and role in peptidyl-serine dephosphorylation	CR_08160W_A/PTC5	PTC5	0.0340445	6.93295	0	1	1	0.0594594	6.93295	0	1	1	-0.104576	6.93295	0	1	1
B9J08_000109	NA	Ortholog(s) have role in endoplasmic reticulum unfolded protein response, nuclear-transcribed mRNA catabolic process and 3'-5' exonucleolytic nonsense-mediated decay, more	CR_08570W_A/SKI2	SKI2	-0.101997	7.01453	0	1	1	-0.056623	7.01453	0	1	1	-0.118635	7.01453	0	1	1
B9J08_000110	NA	Ortholog of C. albicans SC5314 : CR_08580C_A, C. dubliniensis CD36 : Cd36_34170, C. parapsilosis CDC317 : CPAR2_205760 and Candida tenuis NRRL Y-1498 : CANTEDRAFT_91501	CR_08580C_A	NA	-0.139332	4.15122	0	1	1	-0.0931493	4.15122	0	1	1	-0.217922	4.15122	0	1	1
B9J08_000111	NA	Ortholog(s) have ATPase activity, role in response to xenobiotic stimulus, ribosomal large subunit biogenesis and preribosome, large subunit precursor localization	CR_08590W_A	AFG2	-0.198896	6.50472	0	1	1	-0.18969	6.50472	0	1	1	-0.251599	6.50472	0	1	1
B9J08_000112	NA	Ortholog(s) have peroxisome membrane targeting sequence binding activity	CR_08600C_A/PEX19	PEX19	0.0629568	7.0449	0	1	1	0.0116951	7.0449	0	1	1	-0.0145711	7.0449	0	1	1
B9J08_000113	NA	Ortholog(s) have SUMO conjugating enzyme activity, SUMO transferase activity, role in DNA repair, mitotic spindle elongation, protein sumoylation and condensed nuclear chromosome, heterochromatin, nucleus localization	CR_08560C_A/UBC9	UBC9	-0.111648	5.79417	0	1	1	-0.167029	5.79417	0	1	1	-0.304899	5.79417	0	1	1
B9J08_000114	NA	Ortholog(s) have fructose-2,6-bisphosphate 2-phosphatase activity and role in glucose metabolic process	CR_08550W_A	FBP26	0.182258	6.77175	0	1	1	0.229223	6.77175	0	1	1	0.193025	6.77175	0	1	1
B9J08_000115	NA	Ortholog(s) have serine-type endopeptidase activity, role in protein autoprocessing, protein processing, response to amino acid and plasma membrane localization	CR_08540C_A/SSY5	SSY5	0.136974	6.3079	0	1	1	0.17503	6.3079	0	1	1	0.0981748	6.3079	0	1	1
B9J08_000116	NA	Protein of unknown function	NA	NA	0.376786	-1.22493	0	0.996689	1	-0.00173558	-1.22493	0	0.999996	1	-0.340016	-1.22493	0	0.996542	1
B9J08_000117	NA	Ortholog of C. albicans SC5314 : C4_04080C_A/PGA31, C. dubliniensis CD36 : Cd36_43780, Candida tenuis NRRL Y-1498 : CANTEDRAFT_115824 and Pichia stipitis Pignal : PICST_43383	C4_04080C_A/PGA31	NA	-0.0455437	0.751077	0	0.999998	1	-0.333152	0.751077	0	0.999869	1	-0.00048836	0.751077	0	1	1
B9J08_000118	NA	Ortholog(s) have unfolded protein binding activity and role in protein import into nucleus, ribosomal large subunit biogenesis	CR_08500W_A	SYO1	-0.20876	6.8503	0	0.999999	1	-0.202704	6.8503	0	0.999999	1	-0.456712	6.8503	0	0.999972	1
B9J08_000119	NA	Ortholog of C. albicans SC5314 : CR_08520C_A, C. parapsilosis CDC317 : CPAR2_205710, Candida tenuis NRRL Y-1498 : CANTEDRAFT_117073 and Debaryomyces hansenii CBS767 : DEHA2A11462g	CR_08520C_A	NA	0.0574404	5.15747	0	1	1	0.0507719	5.15747	0	1	1	0.0443338	5.15747	0	1	1
B9J08_000120	NA	Ortholog(s) have ribonucleoprotein complex binding activity	CR_08490W_A/TSR1	TSR1	-0.615705	5.99328	0	0.994707	1	-0.743708	5.99328	0	0.966172	1	-1.23993	5.99328	-1.80925	0.0480968	1
B9J08_000121	NA	Ortholog(s) have role in ribosomal large subunit biogenesis	CR_08410W_A	REH1	0.0195697	5.92992	0	1	1	-0.00948514	5.92992	0	1	1	-0.021443	5.92992	0	1	1
B9J08_000122	NA	Has domain(s) with predicted Hsp70 protein binding, heat shock protein binding, unfolded protein binding activity and role in protein folding	CR_08420W_A	NA	-0.176658	5.13379	0	1	1	-0.158852	5.13379	0	1	1	0.17927	5.13379	0	1	1
B9J08_000123	NA	Ortholog(s) have protein-macromolecule adaptor activity and role in phosphatidylinositol biosynthetic process, positive regulation of phosphorylation, protein localization to vacuolar membrane	CR_08430W_A	VAC14	0.0757761	7.04373	0	1	1	0.0685858	7.04373	0	1	1	0.153883	7.04373	0	1	1
B9J08_000124	NA	Ortholog of C. albicans SC5314 : CR_08450C_A, C. dubliniensis CD36 : Cd36_34040, C. parapsilosis CDC317 : CPAR2_205850 and Candida tenuis NRRL Y-1498 : CANTEDRAFT_132607	CR_08450C_A	NA	-0.0619654	5.05332	0	1	1	-0.0565833	5.05332	0	1	1	0.137186	5.05332	0	1	1
B9J08_000127	NA	Ortholog(s) have FAD binding, NADPH-adrenodoxin reductase activity, ferredoxin-NAD+ reductase activity, ferredoxin-NADP+ reductase activity and role in intracellular iron ion homeostasis, ubiquinone biosynthetic process	C2_04880C_A/ARH2	ARH1	0.00887489	6.56559	0	1	1	-0.0339988	6.56559	0	1	1	0.0653432	6.56559	0	1	1
B9J08_000128	NA	Has domain(s) with predicted role in lipid metabolic process	C4_01120C_A	LIH1	0.0517617	3.34594	0	1	1	0.0255119	3.34594	0	1	1	0.301721	3.34594	0	1	1
B9J08_000129	NA	Ortholog(s) have role in mitochondrial respiratory chain complex assembly, mitochondrion organization, phospholipid translocation, phospholipid transport and mitochondrial intermembrane space localization	C4_01140C_A	MDM35	0.131084	5.68027	0	1	1	0.135964	5.68027	0	1	1	0.169085	5.68027	0	1	1
B9J08_000130	NA	Has domain(s) with predicted role in attachment of spindle microtubules to kinetochore and DASH complex, mitotic spindle localization	C4_01150W_A/ASK1	NA	0.00954624	5.25036	0	1	1	0.0734728	5.25036	0	1	1	0.189939	5.25036	0	1	1
B9J08_000131	NA	Ortholog(s) have GTPase activator activity, small GTPase binding activity and role in septin ring organization, small GTPase mediated signal transduction	C4_02000C_A/RGA2	RGA2	0.0612738	7.60884	0	1	1	0.12118	7.60884	0	1	1	0.181941	7.60884	0	1	1
B9J08_000132	NA	Ortholog(s) have alpha-1,6-mannosyltransferase activity, mannosyltransferase activity, role in protein N-linked glycosylation and Golgi apparatus, Golgi cis cisterna, mannan polymerase II complex, mannan polymerase complex localization	C2_08570W_A/ANP1	ANP1	-0.136622	5.76239	0	1	1	-0.172867	5.76239	0	1	1	-0.270616	5.76239	0	1	1
B9J08_000133	NA	Ortholog(s) have ATP binding, ATPase, DNA secondary structure binding, DNA/DNA annealing activity, chromatin binding, double-stranded DNA binding, minor groove of adenine-thymine-rich DNA binding, single-stranded DNA binding activity	C2_08560W_A/SMC2	SMC2	-0.0524504	5.25975	0	1	1	-0.066736	5.25975	0	1	1	-0.143949	5.25975	0	1	1
B9J08_000134	NA	Ortholog(s) have role in ER-dependent peroxisome organization, membrane tubulation, peroxisome organization, regulation of peroxisome organization	C2_00190C_A	PEX30	0.0578417	6.89417	0	1	1	-0.0363162	6.89417	0	1	1	0.0325129	6.89417	0	1	1
B9J08_000135	NA	Ortholog(s) have second spliceosomal transesterification activity and role in generation of catalytic spliceosome for second transesterification step, mRNA splicing, via spliceosome, nuclear mRNA surveillance	C2_00200W_A	PRP18	0.0376581	4.51949	0	1	1	0.0245983	4.51949	0	1	1	-0.00606389	4.51949	0	1	1
B9J08_000136	NA	Ortholog(s) have cytosolic large ribosomal subunit localization	C2_00210W_A/RPL38	RPL38	-0.0299345	9.33364	0	1	1	-0.0411402	9.33364	0	1	1	-0.104177	9.33364	0	1	1
B9J08_000137	NA	Ortholog(s) have RNA polymerase II complex binding, RNA polymerase II general transcription initiation factor activity	C2_00220C_A	TFG2	0.0778441	6.87771	0	1	1	0.133775	6.87771	0	1	1	0.243791	6.87771	0	1	1
B9J08_000138	NA	Ortholog(s) have arginyl-tRNA--protein transferase activity and role in protein arginylation	C2_00230W_A	ATE1	0.0263385	5.45655	0	1	1	0.0211165	5.45655	0	1	1	0.126753	5.45655	0	1	1
B9J08_000139	NA	Ortholog of C. albicans SC5314 : C2_03690C_A/MNN42, C. dubliniensis CD36 : Cd36_18380, C. parapsilosis CDC317 : CPAR2_207770 and Candida tenuis NRRL Y-1498 : CANTEDRAFT_137250	C2_03690C_A/MNN42	NA	-0.0264695	5.58361	0	1	1	-0.0539594	5.58361	0	1	1	-0.179237	5.58361	0	1	1
B9J08_000140	NA	Ortholog(s) have cytochrome-c oxidase activity, enzyme regulator activity and role in aerobic respiration, mitochondrial electron transport, cytochrome c to oxygen, mitochondrial respirasome assembly	C2_01590W_A/COX13	COX13	0.019891	9.02476	0	1	1	-0.0140117	9.02476	0	1	1	0.0405963	9.02476	0	1	1
B9J08_000141	NA	Ortholog(s) have protein phosphatase regulator activity	C2_01600C_A/CDC55	CDC55	0.0200081	7.85788	0	1	1	0.0800998	7.85788	0	1	1	0.117238	7.85788	0	1	1
B9J08_000142	NA	Ortholog(s) have role in maturation of LSU-rRNA from tricistronic rRNA transcript (SSU-rRNA, 5.8S rRNA, LSU-rRNA), rRNA export from nucleus, ribosome assembly and 90S preribosome localization	C2_01610C_A/RPS26A	RPS26A	-0.0717303	10.5979	0	1	1	-0.119656	10.5979	0	1	1	-0.170833	10.5979	0	1	1
B9J08_000143	NA	Ortholog(s) have cytochrome-c oxidase activity, zinc ion binding activity, role in mitochondrial electron transport, cytochrome c to oxygen and mitochondrial respiratory chain complex IV, mitochondrion localization	C2_01620W_A/COX4	COX4	0.0574333	9.53925	0	1	1	0.0883149	9.53925	0	1	1	0.138542	9.53925	0	1	1
B9J08_000144	NA	Ortholog(s) have oxidoreductase activity, acting on the CH-OH group of donors, NAD or NADP as acceptor activity	C4_05390W_A	YPL113C	-0.183634	6.53171	0	1	1	-0.165765	6.53171	0	1	1	-0.30608	6.53171	0	1	1
B9J08_000145	NA	Ortholog(s) have cargo adaptor activity, ubiquitin binding activity and role in actin cortical patch assembly, endocytosis, negative regulation of Arp2/3 complex-mediated actin nucleation	C2_01640W_A/SLA1	SLA1	-0.024679	8.21992	0	1	1	-0.0278134	8.21992	0	1	1	0.05264	8.21992	0	1	1
B9J08_000146	NA	Ortholog(s) have mRNA (N6-adenosine)-methyltransferase activity and role in mRNA methylation, meiotic DNA replication initiation, meiotic cell cycle, negative regulation of pseudohyphal growth	C2_01650W_A	IME4	-0.141585	1.41103	0	0.999991	1	-0.0187769	1.41103	0	0.999999	1	0.0919558	1.41103	0	0.999995	1
B9J08_000147	NA	Ortholog(s) have fatty acid alpha-oxygenase activity and role in fatty acid alpha-oxidation, sphingoid catabolic process	C2_01660C_A	MPO1	0.0684116	3.76723	0	1	1	-0.0370004	3.76723	0	1	1	-0.100389	3.76723	0	1	1
B9J08_000148	NA	Ortholog(s) have dolichyl-diphosphooligosaccharide-protein glycotransferase activity, role in protein N-linked glycosylation and oligosaccharyltransferase complex localization	C2_01670C_A/STT3	STT3	-0.0219869	8.24083	0	1	1	-0.0382477	8.24083	0	1	1	-0.092222	8.24083	0	1	1
B9J08_000149	NA	Ortholog(s) have phosphatidylinositol-3-phosphate binding activity, role in positive regulation of TORC1 signaling and fungal-type vacuole membrane localization	C2_01680C_A	PIB2	0.0684977	6.40722	0	1	1	0.123512	6.40722	0	1	1	0.183281	6.40722	0	1	1
B9J08_000150	NA	Has domain(s) with predicted electron transfer activity, oxidoreductase activity, acting on the CH-CH group of donors activity, role in tricarboxylic acid cycle and membrane, succinate dehydrogenase complex localization	C2_01690W_A	SHH3	-0.315578	7.14144	0	0.999996	1	-0.313982	7.14144	0	0.999996	1	-0.585811	7.14144	0	0.999611	1
B9J08_000151	NA	Ortholog of C. albicans SC5314 : C1_12070C_A, C. dubliniensis CD36 : Cd36_11300, Candida tenuis NRRL Y-1498 : CANTEDRAFT_136211 and Debaryomyces hansenii CBS767 : DEHA2C12496g	C1_12070C_A	NA	0.207712	5.53496	0	1	1	0.304336	5.53496	0	1	1	0.265297	5.53496	0	1	1
B9J08_000152	NA	Has domain(s) with predicted role in regulation of DNA-templated transcription and nucleus localization	C2_01700C_A/HAP42	NA	-0.110613	5.07094	0	1	1	-0.120953	5.07094	0	1	1	0.064806	5.07094	0	1	1
B9J08_000153	NA	Has domain(s) with predicted role in attachment of spindle microtubules to kinetochore	C2_01710W_A/HSK3	NA	0.131144	4.27168	0	1	1	0.182938	4.27168	0	1	1	0.226731	4.27168	0	1	1
B9J08_000154	NA	Ortholog(s) have copper ion binding activity, role in mitochondrial cytochrome c oxidase assembly and mitochondrial intermembrane space localization	C2_01720C_A	CMC1	0.0630378	6.25882	0	1	1	0.0779603	6.25882	0	1	1	0.081578	6.25882	0	1	1
B9J08_000155	NA	Ortholog(s) have microtubule binding activity, role in centromere clustering, chromosome segregation and Ndc80 complex, chromosome, centromeric region, condensed chromosome, centromeric region, kinetochore localization	C2_01730W_A	SPC24	0.173259	4.82108	0	1	1	0.167834	4.82108	0	1	1	0.344579	4.82108	0	1	1
B9J08_000156	NA	Ortholog(s) have structural constituent of ribosome activity and mitochondrial large ribosomal subunit localization	C2_01740C_A	MRPL31	-0.128021	6.16871	0	1	1	-0.150781	6.16871	0	1	1	-0.349643	6.16871	0	0.999999	1
B9J08_000157	NA	Ortholog of C. albicans SC5314 : C2_01750C_A, C. dubliniensis CD36 : Cd36_16610, C. parapsilosis CDC317 : CPAR2_210310 and Candida tenuis NRRL Y-1498 : CANTEDRAFT_116868	C2_01750C_A	NA	0.0564266	7.10007	0	1	1	0.0182191	7.10007	0	1	1	0.309626	7.10007	0	0.999994	1
B9J08_000158	NA	Ortholog of C. albicans SC5314 : C2_01760C_A, C. dubliniensis CD36 : Cd36_16630, C. parapsilosis CDC317 : CPAR2_210300 and Candida tenuis NRRL Y-1498 : CANTEDRAFT_116870	C2_01760C_A	NA	0.0776686	3.0533	0	1	1	-0.0502883	3.0533	0	1	1	-0.0760102	3.0533	0	1	1
B9J08_000159	NA	Ortholog(s) have osmosensor activity and role in establishment of cell polarity, hyperosmotic response, osmosensory signaling pathway via Sho1 osmosensor, response to osmotic stress, signal transduction involved in filamentous growth	C2_01780W_A/MSB2	MSB2	-0.210326	7.64996	0	1	1	-0.303664	7.64996	0	1	1	-0.429987	7.64996	0	1	1
B9J08_000160	NA	Ortholog(s) have RNA binding activity, role in mRNA splicing, via spliceosome and U1 snRNP, U2-type prespliceosome localization	C2_01820C_A	SNU71	-0.00259029	5.86409	0	1	1	-0.0246222	5.86409	0	1	1	0.0326649	5.86409	0	1	1
B9J08_000161	NA	Ortholog(s) have pre-mRNA 5'-splice site binding activity, role in mRNA 5'-splice site recognition and U1 snRNP, U2-type prespliceosome, commitment complex localization	C2_01830W_A/PRP39	PRP39	-0.0105814	5.47587	0	1	1	-0.00709997	5.47587	0	1	1	0.00910322	5.47587	0	1	1
B9J08_000162	NA	Ortholog(s) have ATP-dependent activity, acting on DNA, damaged DNA binding, ubiquitin-protein transferase activity	C2_01840C_A/RAD7	RAD7	-0.0547558	6.50051	0	1	1	-0.0570544	6.50051	0	1	1	0.0533299	6.50051	0	1	1
B9J08_000163	NA	Ortholog(s) have tRNA guanylyltransferase activity and role in tRNA modification	C7_00560C_A/THG1	THG1	-0.0833576	4.11169	0	1	1	-0.0710931	4.11169	0	1	1	-3.57e-05	4.11169	0	1	1
B9J08_000164	CDR1	Putative transmembrane xenobiotic transporter, overexpressed in response to fluconazole; likely involved in cellular cation homeostasis	C3_05220W_A/CDR1	PDR5	-0.173074	9.47317	0	0.999996	1	0.00245105	9.47317	0	1	1	-0.386769	9.47317	0	0.999933	1
B9J08_000165	NA	Ortholog(s) have protein tag activity, role in protein neddylation and SCF ubiquitin ligase complex localization	C3_03320W_A/RUB1	RUB1	0.125802	5.74886	0	1	1	0.159514	5.74886	0	1	1	0.129679	5.74886	0	1	1
B9J08_000166	NA	Ortholog(s) have DNA replication origin binding, chromatin binding activity and role in DNA replication initiation, cis assembly of pre-catalytic spliceosome	C3_03330C_A	CLF1	0.0135372	5.76444	0	1	1	-0.0363055	5.76444	0	1	1	-0.0728385	5.76444	0	1	1
B9J08_000168	NA	Has domain(s) with predicted oxidoreductase activity	C2_05070W_A/FRE9	NA	-0.0527069	4.14002	0	1	1	-0.0700822	4.14002	0	1	1	-0.371735	4.14002	0	0.999998	1
B9J08_000169	NA	Ortholog(s) have sulfiredoxin activity and role in cellular response to oxidative stress	C2_05060C_A	SRX1	0.345265	5.08783	0	1	1	0.376068	5.08783	0	1	1	0.682337	5.08783	0	0.999986	1
B9J08_000170	NA	Ortholog(s) have role in endocytosis, iron ion transmembrane transport and fungal-type vacuole membrane, membrane raft localization	C1_09400C_A/FTH1	FTH1	0.457451	5.32015	0	0.999996	1	0.558193	5.32015	0	0.999969	1	0.691029	5.32015	0	0.999374	1
B9J08_000171	NA	Ortholog(s) have ATP binding, RNA polymerase II CTD heptapeptide repeat S5 kinase activity and RNA polymerase II CTD heptapeptide repeat kinase activity, more	C2_04930C_A/CRK1	SGV1	-0.0997535	5.03646	0	1	1	-0.198905	5.03646	0	1	1	-0.405087	5.03646	0	1	1
B9J08_000172	NA	Ortholog(s) have myo-inositol transmembrane transporter activity, role in myo-inositol import across plasma membrane, myo-inositol transport and plasma membrane localization	C2_04940C_A/ITR1	ITR2	0.278973	5.93456	0	0.999836	1	0.296154	5.93456	0	0.999798	1	1.05149	5.93456	0.363907	0.361214	1
B9J08_000173	NA	Ortholog(s) have ubiquinol-cytochrome-c reductase activity, role in mitochondrial electron transport, ubiquinol to cytochrome c and mitochondrial respiratory chain complex III localization	C2_04950C_A/CYT1	CYT1	-0.197036	9.27748	0	1	1	-0.228563	9.27748	0	1	1	-0.268042	9.27748	0	1	1
B9J08_000174	NA	Ortholog(s) have cystathionine gamma-lyase activity, cysteine-S-conjugate beta-lyase activity	CR_08340W_A/CYS3	CYS3	-0.137555	8.9273	0	1	1	-0.134423	8.9273	0	1	1	-0.28355	8.9273	0	1	1
B9J08_000175	NA	Ortholog(s) have P-type calcium transporter activity, role in calcium ion transport, intracellular calcium ion homeostasis, transmembrane transport and fungal-type vacuole membrane localization	C3_01250W_A/PMC1	PMC1	0.158108	7.9185	0	1	1	0.120229	7.9185	0	1	1	0.00405119	7.9185	0	1	1
B9J08_000176	NA	Ortholog(s) have role in cytoplasm to vacuole transport by the Cvt pathway, intra-Golgi vesicle-mediated transport and Golgi transport complex localization	C3_00610W_A	COG7	0.0431069	5.50121	0	1	1	-0.00403038	5.50121	0	1	1	-0.000809744	5.50121	0	1	1
B9J08_000177	NA	Ortholog(s) have protein folding chaperone activity, role in proteasome regulatory particle assembly, ubiquitin-dependent protein catabolic process and cytosol, nucleus localization	NA	RPN14	0.117655	6.31254	0	1	1	0.105132	6.31254	0	1	1	0.199352	6.31254	0	1	1
B9J08_000178	NA	Ortholog of C. albicans SC5314 : C3_01420C_A, C. dubliniensis CD36 : Cd36_81350, C. parapsilosis CDC317 : CPAR2_503800 and Candida tenuis NRRL Y-1498 : CANTEDRAFT_114361	C3_01420C_A	NA	0.0652272	6.86173	0	1	1	-0.00881117	6.86173	0	1	1	-0.0126349	6.86173	0	1	1
B9J08_000179	NA	Ortholog of S. cerevisiae : RRT14, C. albicans SC5314 : C3_01430W_A, C. glabrata CBS138 : CAGL0G08778g, C. dubliniensis CD36 : Cd36_81360 and C. parapsilosis CDC317 : CPAR2_503790	C3_01430W_A	RRT14	-0.294863	4.81333	0	0.999993	1	-0.38926	4.81333	0	0.99997	1	-0.760016	4.81333	0	0.978232	1
B9J08_000180	NA	Ortholog(s) have role in protein maturation by iron-sulfur cluster transfer and CIA complex, nucleus localization	C3_01450C_A/MET18	MET18	-0.102567	6.71509	0	1	1	-0.106828	6.71509	0	1	1	-0.082371	6.71509	0	1	1
B9J08_000181	TAO3	Putative component of the RAM signaling network; involved in regulation of cell morphology	C3_01530C_A/CAS4	TAO3	-0.0429941	6.57371	0	1	1	0.0121751	6.57371	0	1	1	0.0880282	6.57371	0	1	1
B9J08_000182	NA	Ortholog(s) have role in cytoplasmic translation and cytoplasm localization	C3_01520C_A	TMA46	-0.193634	6.80298	0	1	1	-0.16203	6.80298	0	1	1	-0.250576	6.80298	0	1	1
B9J08_000183	NA	Ortholog(s) have phosphatidate phosphatase activity, role in cellular lipid metabolic process and actin cortical patch localization	C3_01510W_A	APP1	0.161179	6.64873	0	1	1	0.281035	6.64873	0	1	1	0.355784	6.64873	0	1	1
B9J08_000184	NA	Ortholog(s) have cytoskeletal protein-membrane anchor activity, enzyme activator activity, phospholipid binding activity	C3_01500C_A/BZZ1	BZZ1	0.0805757	6.69671	0	1	1	0.0674613	6.69671	0	1	1	0.0086748	6.69671	0	1	1
B9J08_000185	NA	Ortholog(s) have role in ribosome biogenesis and small-subunit processome localization	C3_01490W_A/RPS7A	RPS7A	-0.164589	10.5579	0	1	1	-0.174042	10.5579	0	1	1	-0.302479	10.5579	0	1	1
B9J08_000186	NA	Ortholog(s) have ribose-5-phosphate isomerase activity and role in pentose-phosphate shunt, pyridoxine biosynthetic process	C3_01480C_A/RKI1	RKI1	0.0553325	6.77419	0	1	1	0.118139	6.77419	0	1	1	0.107581	6.77419	0	1	1
B9J08_000187	NA	Has domain(s) with predicted GTP binding, GTPase activity	C3_01470W_A/ARF3	NA	0.127205	6.72902	0	1	1	0.0764392	6.72902	0	1	1	0.0889536	6.72902	0	1	1
B9J08_000188	NA	Ortholog(s) have RNA helicase activity	C3_01560W_A	PRP43	-0.431618	6.82126	0	0.998515	1	-0.395337	6.82126	0	0.999024	1	-0.848255	6.82126	0	0.825069	1
B9J08_000189	NA	Ortholog(s) have ATPase, lipid binding, protein kinase activity and role in ubiquinone biosynthetic process, ubiquinone biosynthetic process via 3,4-dihydroxy-5-polyprenylbenzoate, ubiquinone-6 biosynthetic process	C1_01450W_A/ABC1	COQ8	-0.0771992	6.98348	0	1	1	-0.0138316	6.98348	0	1	1	0.0174857	6.98348	0	1	1
B9J08_000190	NA	Ortholog(s) have role in endocytosis	C1_01460W_A	BRE4	0.180002	6.51845	0	1	1	0.222828	6.51845	0	1	1	0.155276	6.51845	0	1	1
B9J08_000192	NA	Ortholog(s) have RNA polymerase I activity, role in nucleolar large rRNA transcription by RNA polymerase I, transcription by RNA polymerase I and RNA polymerase I complex localization	C7_00570W_A/RPA135	RPA135	-0.448949	7.44411	0	0.999393	1	-0.435577	7.44411	0	0.999492	1	-0.721212	7.44411	0	0.971842	1
B9J08_000193	NA	Ortholog(s) have S-adenosylmethionine-dependent methyltransferase activity, protein methyltransferase activity and role in peptidyl-glutamine methylation, regulation of translation, ribosomal large subunit biogenesis	C3_03310C_A	MTQ2	-0.356092	3.89054	0	0.999999	1	-0.379611	3.89054	0	0.999998	1	-0.524521	3.89054	0	0.999963	1
B9J08_000194	NA	Ortholog(s) have pre-mRNA branch point binding activity, role in mRNA splicing, via spliceosome and commitment complex, cytosol, nucleus localization	C3_03300C_A	MSL5	-0.127648	4.68229	0	1	1	-0.213551	4.68229	0	1	1	-0.17056	4.68229	0	1	1
B9J08_000195	NA	Protein of unknown function	NA	NA	0.266456	7.17588	0	1	1	0.298106	7.17588	0	1	1	0.41363	7.17588	0	1	1
B9J08_000196	NA	Ortholog(s) have role in mRNA export from nucleus, protein export from nucleus, protein import into nucleus, ribosomal large subunit export from nucleus, ribosomal small subunit export from nucleus	C6_03900W_A/NUP82	NUP82	0.0687228	6.9844	0	1	1	0.100255	6.9844	0	1	1	0.186672	6.9844	0	1	1
B9J08_000197	NA	Ortholog of Debaryomyces hansenii CBS767 : DEHA2B11110g and Candida lusitaniae ATCC 42720 : CLUG_02771	NA	NA	0.0119843	1.09371	0	0.999999	1	-0.139054	1.09371	0	0.999976	1	-0.331824	1.09371	0	0.999677	1
B9J08_000198	NA	Ortholog(s) have role in nuclear-transcribed mRNA catabolic process, 3'-5' exonucleolytic nonsense-mediated decay, nuclear-transcribed mRNA catabolic process, exonucleolytic and 3'-5', more	C6_03890C_A/SKI8	SKI8	0.0364626	6.64181	0	1	1	-0.0029145	6.64181	0	1	1	-0.0207521	6.64181	0	1	1
B9J08_000199	NA	Ortholog(s) have role in DNA replication initiation, chromosome segregation, establishment of mitotic sister chromatid cohesion, mitotic spindle assembly checkpoint signaling and kinetochore localization	C6_03420W_A	CTF3	0.041547	4.64772	0	1	1	-0.101695	4.64772	0	1	1	-0.246306	4.64772	0	1	1
B9J08_000200	NA	Ortholog(s) have leucine-tRNA ligase activity, pre-mRNA intronic binding activity, role in Group I intron splicing, leucyl-tRNA aminoacylation, mitochondrial translation and mitochondrion localization	C6_03450C_A/NAM2	NAM2	-0.130407	6.70294	0	1	1	-0.108718	6.70294	0	1	1	-0.143034	6.70294	0	1	1
B9J08_000201	NA	Ortholog(s) have rRNA binding activity, role in RNA splicing, mitochondrial RNA processing, mitochondrial genome maintenance, positive regulation of rRNA processing, rRNA metabolic process and mitochondrion localization	C6_03440W_A	CCM1	-0.220977	6.08597	0	1	1	-0.246631	6.08597	0	1	1	-0.272242	6.08597	0	1	1
B9J08_000202	NA	Ortholog(s) have diphthine-ammonia ligase activity and role in protein histidyl modification to diphthamide	C2_03830W_A	DPH6	-0.117528	4.7241	0	1	1	-0.216341	4.7241	0	1	1	-0.399253	4.7241	0	1	1
B9J08_000203	NA	Ortholog(s) have structural constituent of ribosome activity and role in maturation of SSU-rRNA from tricistronic rRNA transcript (SSU-rRNA, 5.8S rRNA, LSU-rRNA), positive regulation of translational fidelity	C2_03820C_A/RPS9B	RPS9B	-0.0804677	10.3438	0	1	1	-0.0612894	10.3438	0	1	1	-0.0994559	10.3438	0	1	1
B9J08_000204	NA	Ortholog(s) have SNARE binding activity, role in Golgi vesicle docking, Golgi vesicle transport and Golgi membrane localization	C2_03800C_A	COY1	0.0547722	7.1301	0	1	1	0.10869	7.1301	0	1	1	0.198778	7.1301	0	1	1
B9J08_000205	NA	Ortholog of C. albicans SC5314 : C3_02090C_A, C. dubliniensis CD36 : Cd36_82070, C. parapsilosis CDC317 : CPAR2_202790 and Candida tenuis NRRL Y-1498 : CANTEDRAFT_114065	C3_02090C_A	NA	0.103994	5.62477	0	1	1	0.110123	5.62477	0	1	1	0.19212	5.62477	0	1	1
B9J08_000206	NA	Has domain(s) with predicted zinc ion binding activity, role in endoplasmic reticulum to Golgi vesicle-mediated transport, intracellular protein transport and COPII vesicle coat localization	C3_02080W_A	NA	0.0303674	5.90752	0	1	1	0.0219788	5.90752	0	1	1	-0.0909285	5.90752	0	1	1
B9J08_000207	NA	Ortholog(s) have mRNA binding activity	C3_02040C_A	LOC1	-0.459128	4.93712	0	0.998567	1	-0.562559	4.93712	0	0.994258	1	-1.02299	4.93712	-0.147149	0.442762	1
B9J08_000208	NA	Ortholog(s) have serine-type endopeptidase activity, role in regulation of mitochondrion organization, signal peptide processing and mitochondrial inner membrane localization	C3_02030W_A	PCP1	-0.0610559	5.9614	0	1	1	-0.108054	5.9614	0	1	1	-0.168011	5.9614	0	1	1
B9J08_000209	NA	Ortholog(s) have structural constituent of ribosome activity, role in cytoplasmic translation and cytosolic large ribosomal subunit localization	C7_03920C_A/RPP1B	RPP1B	-0.157859	8.97182	0	1	1	-0.012783	8.97182	0	1	1	-0.118079	8.97182	0	1	1
B9J08_000210	NA	Ortholog of C. albicans SC5314 : C7_01430C_A, C. dubliniensis CD36 : Cd36_71260, C. parapsilosis CDC317 : CPAR2_702640 and Candida tenuis NRRL Y-1498 : CANTEDRAFT_116608	C7_01430C_A	NA	-0.260259	8.04465	0	0.999914	1	-0.305014	8.04465	0	0.999854	1	-0.623849	8.04465	0	0.990952	1
B9J08_000211	NA	Protein of unknown function	NA	NA	0.388154	4.68485	0	1	1	0.522928	4.68485	0	0.999998	1	0.822243	4.68485	0	0.994886	1
B9J08_000213	NA	Ortholog(s) have GTPase activity, cardiolipin binding, phosphatidic acid binding, phosphatidylinositol-3,5-bisphosphate binding, phosphatidylserine binding activity	C4_03020W_A/MGM1	MGM1	0.0210832	7.34745	0	1	1	0.0970997	7.34745	0	1	1	0.16165	7.34745	0	1	1
B9J08_000214	NA	Ortholog(s) have U3 snoRNA binding activity and role in maturation of SSU-rRNA from tricistronic rRNA transcript (SSU-rRNA, 5.8S rRNA, LSU-rRNA), positive regulation of transcription by RNA polymerase I	C4_03030C_A/NAN1	NAN1	-0.472314	5.94282	0	0.999403	1	-0.611056	5.94282	0	0.995366	1	-0.944636	5.94282	0	0.662344	1
B9J08_000215	NA	Ortholog(s) have DNA-directed 5'-3' RNA polymerase activity, RNA polymerase I activity, RNA polymerase II activity, RNA polymerase III activity, RNA-dependent RNA polymerase activity, zinc ion binding activity	C4_03040W_A	RPB10	-0.17546	5.42964	0	1	1	-0.18504	5.42964	0	1	1	-0.514118	5.42964	0	0.999949	1
B9J08_000216	NA	Ortholog(s) have carboxypeptidase activity, role in nitrogen compound metabolic process, proteolysis involved in protein catabolic process and fungal-type vacuole lumen localization	C4_03050C_A	CPS1	0.0423008	6.69317	0	1	1	0.0214686	6.69317	0	1	1	0.00981384	6.69317	0	1	1
B9J08_000217	NA	Ortholog(s) have structural constituent of ribosome activity, role in mitochondrial cytochrome c oxidase assembly and mitochondrial large ribosomal subunit localization	C7_03790W_A/MRP7	MRP7	-0.166544	7.32664	0	1	1	-0.222716	7.32664	0	1	1	-0.351786	7.32664	0	1	1
B9J08_000220	NA	Ortholog(s) have role in nucleobase-containing compound transport, regulation of fungal-type cell wall organization, regulation of phospholipid translocation and plasma membrane localization	C3_03110W_A	SNG1	-0.0258661	7.75828	0	0.999994	1	0.13054	7.75828	0	0.99996	1	-0.00602155	7.75828	0	0.999999	1
B9J08_000221	NA	Protein of unknown function	NA	NA	0.154188	4.98129	0	1	1	0.183818	4.98129	0	1	1	0.0772352	4.98129	0	1	1
B9J08_000222	NA	Ortholog(s) have CDP-diacylglycerol-glycerol-3-phosphate 3-phosphatidyltransferase activity, role in cardiolipin biosynthetic process and mitochondrial membrane, mitochondrion localization	C7_00470C_A/PEL1	PGS1	-0.0851173	6.57931	0	1	1	-0.101528	6.57931	0	1	1	-0.318122	6.57931	0	1	1
B9J08_000223	NA	Has domain(s) with predicted ATP binding, ATPase, GTP binding activity	C6_04450W_A	YLF2	-0.0983131	5.96078	0	1	1	-0.0601014	5.96078	0	1	1	-0.0213573	5.96078	0	1	1
B9J08_000224	NA	Ortholog of S. cerevisiae : YCL002C, C. albicans SC5314 : C7_00460W_A, C. dubliniensis CD36 : Cd36_70180, C. parapsilosis CDC317 : CPAR2_805360 and Candida tenuis NRRL Y-1498 : cten_CGOB_00114	C7_00460W_A	YCL002C	0.147028	4.20798	0	1	1	0.278707	4.20798	0	1	1	0.404519	4.20798	0	1	1
B9J08_000225	NA	Ortholog(s) have methylated histone binding activity and role in SAGA complex localization to transcription regulatory region, positive regulation of transcription by RNA polymerase II, protein localization	C7_00450C_A	SGF29	-0.00421141	5.26476	0	1	1	-0.0191735	5.26476	0	1	1	-0.124361	5.26476	0	1	1
B9J08_000226	NA	Ortholog(s) have chromatin binding, mRNA binding, single-stranded telomeric DNA binding activity and role in nuclear mRNA surveillance, poly(A)+ mRNA export from nucleus, telomere maintenance	C7_00440C_A/GBP2	GBP2	-0.162204	8.71043	0	1	1	-0.124792	8.71043	0	1	1	-0.224515	8.71043	0	1	1
B9J08_000227	NA	Ortholog of S. cerevisiae : YCL012C, C. albicans SC5314 : C7_00420C_A, C. dubliniensis CD36 : Cd36_65270, C. parapsilosis CDC317 : CPAR2_805430 and Candida tenuis NRRL Y-1498 : CANTEDRAFT_96597	C7_00420C_A	YCL012C	0.136418	4.5278	0	1	1	0.181884	4.5278	0	1	1	0.126816	4.5278	0	1	1
B9J08_000228	NA	Ortholog(s) have guanyl-nucleotide exchange factor activity, role in axial cellular bud site selection, cytogamy and cellular bud neck, cellular bud neck contractile ring localization	C7_00410C_A	BUD3	-0.0641671	6.91878	0	1	1	-0.00517617	6.91878	0	1	1	0.0191697	6.91878	0	1	1
B9J08_000229	NA	Ortholog(s) have 3-isopropylmalate dehydrogenase activity, role in glyoxylate cycle, leucine biosynthetic process and cytosol localization	C7_00400W_A/LEU2	LEU2	-0.17628	6.31085	0	1	1	-0.0977262	6.31085	0	1	1	-0.448973	6.31085	0	0.999975	1
B9J08_000230	NA	Ortholog(s) have cysteine desulfurase activity	C7_00390W_A/SPL1	NFS1	-0.0584551	7.88789	0	1	1	-0.0317142	7.88789	0	1	1	-0.128743	7.88789	0	1	1
B9J08_000231	NA	Ortholog(s) have S-adenosyl-L-methionine transmembrane transporter activity, role in S-adenosyl-L-methionine transport and mitochondrion localization	C7_00380W_A	PET8	0.0401821	5.55745	0	1	1	0.0741976	5.55745	0	1	1	-0.0228218	5.55745	0	1	1
B9J08_000232	NA	Ortholog(s) have role in maintenance of DNA trinucleotide repeats, mitotic sister chromatid cohesion, telomere tethering at nuclear periphery and Ctf18 RFC-like complex localization	C7_00370W_A/DCC1	DCC1	-0.0209425	4.43532	0	1	1	-0.0728939	4.43532	0	1	1	-0.175838	4.43532	0	1	1
B9J08_000233	NA	Ortholog(s) have rRNA primary transcript binding activity	CR_06120W_A/RPL7	RLP7	-0.303777	6.48567	0	0.999993	1	-0.298616	6.48567	0	0.999993	1	-0.60261	6.48567	0	0.999046	1
B9J08_000234	NA	Ortholog(s) have DNA-binding transcription activator activity, RNA polymerase II-specific, RNA polymerase II cis-regulatory region sequence-specific DNA binding activity	CR_06110C_A/RFX1	RFX1	-0.121893	5.51627	0	1	1	-0.0875392	5.51627	0	1	1	-0.097358	5.51627	0	1	1
B9J08_000235	NA	Ortholog(s) have protein serine/threonine kinase activator activity	CR_06090W_A	LST8	-0.0262687	5.07106	0	1	1	-0.0988518	5.07106	0	1	1	-0.230057	5.07106	0	1	1
B9J08_000236	NA	Ortholog(s) have misfolded protein binding activity	CR_06080W_A/SIS1	SIS1	-0.0621803	7.55093	0	1	1	-0.0607472	7.55093	0	1	1	-0.0451329	7.55093	0	1	1
B9J08_000237	NA	Ortholog(s) have O-acyltransferase activity, role in GPI anchor biosynthetic process, glycerol catabolic process, glycerol transmembrane transport and endoplasmic reticulum, plasma membrane localization	C1_13540W_A/GUP1	GUP1	0.00742884	5.6538	0	1	1	-0.0490146	5.6538	0	1	1	-0.0510124	5.6538	0	1	1
B9J08_000238	NA	Ortholog(s) have adenosine 5'-monophosphoramidase activity and role in nucleotide metabolic process	C1_10780C_A/HNT1	HNT1	0.336223	7.94784	0	0.999985	1	0.478964	7.94784	0	0.999871	1	0.816046	7.94784	0	0.952666	1
B9J08_000239	NA	Ortholog(s) have role in retrograde transport, endosome to Golgi and Golgi membrane, Golgi trans cisterna localization	C1_10770W_A/SFT2	SFT2	0.0277234	5.14344	0	1	1	-0.144634	5.14344	0	1	1	-0.126291	5.14344	0	1	1
B9J08_000240	NA	Ortholog(s) have SUMO ligase regulator activity, Y-form DNA binding, flap-structured DNA binding, four-way junction DNA binding activity	C1_10910C_A	ESC2	0.0477088	5.95174	0	1	1	0.0666929	5.95174	0	1	1	0.129249	5.95174	0	1	1
B9J08_000241	NA	Ortholog(s) have RNA polymerase III type 1 promoter sequence-specific DNA binding, RNA polymerase III type 2 promoter sequence-specific DNA binding activity	C1_10920W_A	TFC6	0.0939315	5.68411	0	1	1	0.111937	5.68411	0	1	1	0.209511	5.68411	0	1	1
B9J08_000242	NA	Ortholog(s) have AMPylase activity, URM1 activating enzyme activity, sulfurtransferase activity, thiosulfate sulfurtransferase activity	C1_10930C_A/UBA4	UBA4	0.000422611	5.0411	0	1	1	0.0390409	5.0411	0	1	1	0.122029	5.0411	0	1	1
B9J08_000243	NA	Ortholog of S. cerevisiae : ERP5, C. albicans SC5314 : C1_10940C_A/ERP5, C. glabrata CBS138 : CAGL0I01232g, C. dubliniensis CD36 : Cd36_10260 and C. parapsilosis CDC317 : CPAR2_803310	C1_10940C_A/ERP5	ERP5	0.0260945	7.76332	0	1	1	-0.0218267	7.76332	0	1	1	-0.0878479	7.76332	0	1	1
B9J08_000244	NA	Has domain(s) with predicted phosphoprotein phosphatase activity	NA	NA	0.0690187	3.73797	0	1	1	0.0596784	3.73797	0	1	1	-0.0625424	3.73797	0	1	1
B9J08_000245	NA	Ortholog(s) have RNA binding activity and role in rRNA processing	C1_10970W_A	ESF1	-0.315803	6.07668	0	0.999978	1	-0.372083	6.07668	0	0.99995	1	-0.722776	6.07668	0	0.985348	1
B9J08_000246	NA	Ortholog of S. cerevisiae : RTC5, C. glabrata CBS138 : CAGL0L11616g, C. parapsilosis CDC317 : CPAR2_803280, Candida tenuis NRRL Y-1498 : cten_CGOB_00108 and Debaryomyces hansenii CBS767 : DEHA2G15092g	NA	RTC5	0.22027	6.26381	0	1	1	0.286689	6.26381	0	1	1	0.545763	6.26381	0	0.999979	1
B9J08_000247	NA	Ortholog(s) have inositol phosphoceramide synthase regulator activity, role in inositol phosphoceramide metabolic process and Golgi membrane, inositol phosphoceramide synthase complex localization	C1_10960W_A	KEI1	-0.0194816	5.63181	0	1	1	-0.0200967	5.63181	0	1	1	0.0642344	5.63181	0	1	1
B9J08_000248	NA	Ortholog(s) have chromatin binding, protein kinase activity	C1_10950C_A	RIO1	-0.168618	5.18744	0	1	1	-0.200625	5.18744	0	1	1	-0.325112	5.18744	0	1	1
B9J08_000249	NA	Protein of unknown function	NA	NA	-0.00331055	-0.317396	0	0.999998	1	0.323554	-0.317396	0	0.999274	1	0.446278	-0.317396	0	0.997137	1
B9J08_000250	NA	Ortholog(s) have DNA-binding transcription factor activity, RNA polymerase II-specific, RNA polymerase II-specific DNA-binding transcription factor binding activity	C1_10990C_A/RTG3	RTG3	-0.0100489	5.88994	0	1	1	0.00549717	5.88994	0	1	1	0.00219069	5.88994	0	1	1
B9J08_000251	NA	Ortholog(s) have aminopeptidase activity, metalloaminopeptidase activity, role in protein folding, proteolysis and fungal-type vacuole lumen localization	C1_10820C_A	APE4	0.013205	7.56742	0	1	1	0.0186023	7.56742	0	1	1	-0.0143371	7.56742	0	1	1
B9J08_000252	NA	Ortholog(s) have role in fungal-type cell wall biogenesis and endoplasmic reticulum membrane localization	C1_10830W_A/BIG1	BIG1	-0.0503295	5.5579	0	1	1	-0.0951551	5.5579	0	1	1	-0.30817	5.5579	0	1	1
B9J08_000253	NA	Ortholog(s) have role in retrograde transport, endosome to Golgi and cytoplasm, late endosome localization	C1_10840C_A	TDA3	0.0616314	8.5749	0	1	1	0.115449	8.5749	0	1	1	0.256491	8.5749	0	1	1
B9J08_000254	NA	Ortholog(s) have role in ribosomal small subunit assembly	C1_10870W_A/RPS17B	RPS17B	-0.081574	10.2618	0	1	1	-0.0755359	10.2618	0	1	1	-0.149846	10.2618	0	1	1
B9J08_000255	NA	Ortholog(s) have chromatin binding, phosphatidylserine binding, transcription coactivator activity	C1_10860C_A/ADA2	ADA2	0.00915281	5.77602	0	1	1	-0.0169183	5.77602	0	1	1	-0.0196571	5.77602	0	1	1
B9J08_000256	NA	Ortholog of C. albicans SC5314 : C1_10890C_A, C. dubliniensis CD36 : Cd36_10220, C. parapsilosis CDC317 : CPAR2_210530 and Candida tenuis NRRL Y-1498 : CANTEDRAFT_105553	C1_10890C_A	NA	0.0155065	6.57935	0	1	1	-0.025965	6.57935	0	1	1	-0.0416508	6.57935	0	1	1
B9J08_000257	NA	Ortholog(s) have U3 snoRNA binding activity	C1_10880W_A	UTP6	-0.365123	5.58983	0	0.999968	1	-0.458908	5.58983	0	0.999863	1	-0.770964	5.58983	0	0.970369	1
B9J08_000258	NA	Ortholog(s) have copper ion transmembrane transporter activity and role in copper ion import, intracellular copper ion homeostasis, protein maturation by copper ion transfer	C1_08620W_A/CTR2	CTR2	0.159093	5.22966	0	1	1	0.0817465	5.22966	0	1	1	0.10979	5.22966	0	1	1
B9J08_000259	NA	Protein of unknown function	NA	NA	0.0248042	5.65871	0	1	1	0.00730793	5.65871	0	1	1	-0.0253648	5.65871	0	1	1
B9J08_000260	NA	Ortholog(s) have guanyl-nucleotide exchange factor activity, translation initiation factor activity and role in cytoplasmic translational initiation, regulation of translational initiation	C1_08600C_A/GCD6	GCD6	-0.119857	7.19466	0	1	1	-0.0627038	7.19466	0	1	1	-0.107041	7.19466	0	1	1
B9J08_000261	NA	Ortholog(s) have squalene monooxygenase activity, role in ergosterol biosynthetic process and endoplasmic reticulum, lipid droplet localization	C1_08590C_A/ERG1	ERG1	0.403928	11.241	0	1	1	0.528588	11.241	0	1	1	0.527057	11.241	0	1	1
B9J08_000262	NA	Ortholog(s) have calcium:proton antiporter activity, potassium:proton antiporter activity and role in calcium ion transport, intracellular calcium ion homeostasis, transmembrane transport	C1_08580C_A/VCX1	VCX1	-0.0316308	7.28755	0	1	1	-0.0667351	7.28755	0	1	1	-0.0630421	7.28755	0	1	1
B9J08_000263	NA	Ortholog(s) have cyclin-dependent protein serine/threonine kinase regulator activity and role in regulation of establishment or maintenance of cell polarity, septin ring organization	C1_08570C_A/PCL2	PCL2	-0.126849	5.30435	0	1	1	-0.29898	5.30435	0	1	1	-0.657906	5.30435	0	0.99999	1
B9J08_000264	NA	Ortholog(s) have unfolded protein binding activity, role in protein folding and chaperonin-containing T-complex localization	C1_08560W_A/TCP1	TCP1	-0.0358223	8.57292	0	1	1	0.00498687	8.57292	0	1	1	0.0532555	8.57292	0	1	1
B9J08_000265	NA	NA	NA	NA	0.347158	-0.268957	0	0.98691	1	0.840671	-0.268957	0	0.732599	1	0.526875	-0.268957	0	0.953624	1
B9J08_000266	NA	Protein of unknown function	NA	NA	0.102224	2.44749	0	1	1	0.176595	2.44749	0	0.999999	1	0.345617	2.44749	0	0.99999	1
B9J08_000267	NA	Protein of unknown function	NA	NA	0.332818	5.93784	0	0.999939	1	0.303472	5.93784	0	0.999957	1	0.898906	5.93784	0	0.797017	1
B9J08_000268	NA	Ortholog of C. albicans SC5314 : C1_08550C_A/GCF1, C. dubliniensis CD36 : Cd36_08060, C. parapsilosis CDC317 : CPAR2_210440/GCF1 and Candida tenuis NRRL Y-1498 : CANTEDRAFT_114137	C1_08550C_A/GCF1	NA	-0.0108113	7.58678	0	1	1	-0.0611892	7.58678	0	1	1	0.000578978	7.58678	0	1	1
B9J08_000269	NA	Ortholog(s) have GTPase activity, protein serine/threonine kinase activator activity	C1_08450C_A/CDC42	CDC42	-0.0834677	7.30692	0	1	1	-0.101989	7.30692	0	1	1	-0.29723	7.30692	0	1	1
B9J08_000270	UPC2	Putative DNA-binding transcription activator; required for azole resistance; upregulates ERG11 and MDR1 and plays a role in regulation of MRR1	C1_08460C_A/UPC2	UPC2	0.143983	7.70419	0	1	1	0.245075	7.70419	0	1	1	0.117421	7.70419	0	1	1
B9J08_000271	NA	Ortholog(s) have role in mitochondrial respiratory chain complex III assembly and mitochondrial membrane, mitochondrion localization	C1_08470W_A	CBP4	0.0642319	6.53007	0	1	1	0.100709	6.53007	0	1	1	0.0462172	6.53007	0	1	1
B9J08_000272	NA	Ortholog(s) have role in Golgi to vacuole transport, protein targeting to vacuole and AP-3 adaptor complex localization	C1_08480C_A/APS3	APS3	-0.0853886	3.78657	0	1	1	-0.151338	3.78657	0	1	1	-0.268666	3.78657	0	1	1
B9J08_000273	NA	Ortholog(s) have kynureninase activity and role in 'de novo' NAD biosynthetic process from tryptophan	C1_08490W_A	BNA5	-0.0530302	6.49461	0	1	1	-0.0602735	6.49461	0	1	1	-0.207785	6.49461	0	1	1
B9J08_000274	NA	Ortholog(s) have melatonin binding, phosphopyruvate hydratase activity, role in glycolytic process, regulation of vacuole fusion, non-autophagic and fungal-type vacuole, mitochondrion, phosphopyruvate hydratase complex localization	C1_08500C_A/ENO1	ENO1	0.1218	13.3531	0	1	1	0.181356	13.3531	0	0.999999	1	0.474529	13.3531	0	0.999944	1
B9J08_000275	NA	Ortholog(s) have role in proteasomal ubiquitin-independent protein catabolic process, proteasome-mediated ubiquitin-dependent protein catabolic process	C7_04020C_A/PRE5	PRE5	0.0422651	7.86047	0	1	1	0.0238501	7.86047	0	1	1	0.0595615	7.86047	0	1	1
B9J08_000276	NA	Ortholog(s) have ATPase, unfolded protein binding activity and role in intracellular iron ion homeostasis, iron-sulfur cluster assembly, protein maturation by [2Fe-2S] cluster transfer, protein maturation by iron-sulfur cluster transfer	C7_04010W_A/SSQ1	SSQ1	0.0650414	6.86411	0	1	1	0.0752133	6.86411	0	1	1	0.402687	6.86411	0	1	1
B9J08_000277	NA	Ortholog of C. albicans SC5314 : C7_04000W_A, C. dubliniensis CD36 : Cd36_73670, C. parapsilosis CDC317 : CPAR2_702370 and Candida tenuis NRRL Y-1498 : CANTEDRAFT_119320	C7_04000W_A	NA	0.180008	5.47975	0	1	1	0.179035	5.47975	0	1	1	0.388614	5.47975	0	0.999999	1
B9J08_000278	NA	Ortholog(s) have RNA binding activity and role in tRNA modification	C7_03990C_A	TAN1	-0.0912329	4.97347	0	1	1	-0.107739	4.97347	0	1	1	-0.260196	4.97347	0	1	1
B9J08_000279	NA	Ortholog(s) have EMC complex localization	C7_03980W_A	EMC4	-0.00756629	5.16947	0	1	1	-0.0393534	5.16947	0	1	1	-0.0301169	5.16947	0	1	1
B9J08_000280	NA	Ortholog of C. albicans SC5314 : C7_03970C_A, C. dubliniensis CD36 : Cd36_73640, C. parapsilosis CDC317 : CPAR2_702340 and Candida tenuis NRRL Y-1498 : CANTEDRAFT_112965	C7_03970C_A	NA	0.13289	4.86553	0	1	1	0.0548068	4.86553	0	1	1	0.0571317	4.86553	0	1	1
B9J08_000281	NA	Ortholog of C. albicans SC5314 : C7_03960C_A/UME1, C. dubliniensis CD36 : Cd36_73630, C. parapsilosis CDC317 : CPAR2_805330 and Candida tenuis NRRL Y-1498 : CANTEDRAFT_119330	C7_03960C_A/UME1	NA	0.0171956	6.68239	0	1	1	-0.00548655	6.68239	0	1	1	-0.0827878	6.68239	0	1	1
B9J08_000282	NA	Ortholog(s) have chromatin binding, histone H3K4 methyltransferase activity, methylated histone binding activity	C1_03250C_A/SPP1	SPP1	0.0966165	4.84537	0	1	1	0.0422318	4.84537	0	1	1	-0.0459204	4.84537	0	1	1
B9J08_000283	NA	Ortholog of C. albicans SC5314 : C1_03240W_A, C. dubliniensis CD36 : Cd36_03040, C. parapsilosis CDC317 : CPAR2_108610, Debaryomyces hansenii CBS767 : DEHA2G16500g and Pichia stipitis Pignal : PICST_32835	C1_03240W_A	NA	0.110728	6.11047	0	1	1	0.118719	6.11047	0	1	1	0.146311	6.11047	0	1	1
B9J08_000284	NA	Ortholog(s) have catalytic activity, role in ascospore wall assembly and cytosol localization	CR_04640W_A/DIT1	DIT1	0.0352886	4.35693	0	1	1	0.24236	4.35693	0	1	1	0.604826	4.35693	0	0.999982	1
B9J08_000285	NA	Ortholog(s) have protein serine/threonine kinase activity, role in peptidyl-serine phosphorylation and cytoplasm, nucleus localization	C3_04550C_A/CMK1	TDA1	0.393963	8.70313	0	0.999999	1	0.528848	8.70313	0	0.999985	1	1.05269	8.70313	0.73403	0.238701	1
B9J08_000286	NA	Ortholog(s) have role in ribosomal large subunit assembly, ribosomal large subunit biogenesis and Noc1p-Noc2p complex, nucleolus, preribosome, large subunit precursor localization	C3_04560W_A/MAK21	MAK21	-0.296902	7.0235	0	1	1	-0.260486	7.0235	0	1	1	-0.344843	7.0235	0	1	1
B9J08_000287	NA	Has domain(s) with predicted GTP binding, GTPase activity, role in signal transduction and membrane localization	C3_04480C_A/RAS2	NA	0.214024	6.90196	0	1	1	0.34729	6.90196	0	1	1	0.959887	6.90196	0	0.716857	1
B9J08_000288	NA	Ortholog(s) have diacylglycerol-dependent serine/threonine kinase activity	C3_04470W_A/PKC1	PKC1	0.138309	8.47166	0	1	1	0.173412	8.47166	0	1	1	0.508562	8.47166	0	0.999969	1
B9J08_000289	NA	Ortholog(s) have role in positive regulation of TORC1 signaling and GATOR2 complex, Seh1-associated complex localization	C3_04460W_A	SEA4	0.0893846	6.38022	0	1	1	0.0442252	6.38022	0	1	1	0.239228	6.38022	0	1	1
B9J08_000290	NA	Ortholog(s) have protein kinase activity, protein serine/threonine kinase activity	C5_02840C_A/HSL1	HSL1	-0.136425	7.07	0	1	1	-0.175597	7.07	0	1	1	-0.205144	7.07	0	1	1
B9J08_000291	NA	Ortholog(s) have protein serine/threonine kinase activity	C1_08540C_A/YPK1	YPK1	0.0603825	6.78304	0	1	1	0.0270471	6.78304	0	1	1	-6.28e-05	6.78304	0	1	1
B9J08_000292	NA	Ortholog of C. albicans SC5314 : C1_08530W_A, C. dubliniensis CD36 : Cd36_08040, C. parapsilosis CDC317 : CPAR2_207180 and Candida tenuis NRRL Y-1498 : CANTEDRAFT_114140	C1_08530W_A	NA	0.117641	5.19371	0	1	1	0.0681111	5.19371	0	1	1	0.185491	5.19371	0	1	1
B9J08_000293	NA	Ortholog(s) have structural constituent of ribosome activity and mitochondrial large ribosomal subunit localization	C1_08520C_A	MRPL28	-0.107701	5.96454	0	1	1	-0.204128	5.96454	0	1	1	-0.264062	5.96454	0	1	1
B9J08_000294	NA	Ortholog(s) have role in DNA repair and NuA3 histone acetyltransferase complex, NuA3a histone acetyltransferase complex, NuA3b histone acetyltransferase complex, NuA4 histone acetyltransferase complex localization	C1_08510W_A/EAF6	EAF6	0.103954	5.06082	0	1	1	0.0723352	5.06082	0	1	1	-0.0459415	5.06082	0	1	1
B9J08_000295	NA	Ortholog of C. albicans SC5314 : C4_04300C_A, C. dubliniensis CD36 : Cd36_43970, C. parapsilosis CDC317 : CPAR2_401720 and Candida tenuis NRRL Y-1498 : CANTEDRAFT_102588	C4_04300C_A	NA	0.141587	4.91676	0	1	1	0.258774	4.91676	0	1	1	0.291602	4.91676	0	1	1
B9J08_000296	NA	Ortholog(s) have small GTPase binding activity, role in Golgi to plasma membrane transport, exocytosis and cellular bud neck, cellular bud tip, exocyst, incipient cellular bud site localization	C4_04290W_A/SEC15	SEC15	-0.0168209	7.01105	0	1	1	0.0722542	7.01105	0	1	1	0.109486	7.01105	0	1	1
B9J08_000297	NA	Ortholog(s) have protein-macromolecule adaptor activity and role in vesicle-mediated transport	C4_04280C_A	IRC6	0.0876042	4.3111	0	1	1	-0.0628052	4.3111	0	1	1	-0.337207	4.3111	0	1	1
B9J08_000298	NA	Ortholog(s) have ureidoglycolate lyase activity	C4_04270W_A	DAL3	0.126497	4.554	0	1	1	-0.00952853	4.554	0	1	1	-0.134625	4.554	0	1	1
B9J08_000299	NA	Ortholog(s) have GTPase activity, role in intracellular distribution of mitochondria, mitochondrial fusion and mitochondrial inner membrane, mitochondrial outer membrane localization	C4_04260C_A/FZO1	FZO1	-0.036605	6.47173	0	1	1	-0.0362908	6.47173	0	1	1	0.0731827	6.47173	0	1	1
B9J08_000300	NA	Has domain(s) with predicted GTPase activity	NA	NA	0.0284589	6.41456	0	1	1	0.106257	6.41456	0	1	1	0.274361	6.41456	0	1	1
B9J08_000301	NA	Has domain(s) with predicted transmembrane transporter activity and role in transmembrane transport	C4_04250W_A	YMR155W	0.113089	5.48334	0	1	1	0.0989543	5.48334	0	1	1	0.0756531	5.48334	0	1	1
B9J08_000302	NA	Ortholog(s) have 7S RNA binding activity, role in SRP-dependent cotranslational protein targeting to membrane, translocation and signal recognition particle, endoplasmic reticulum targeting localization	C4_03930C_A	SRP14	-0.0441127	5.42808	0	1	1	0.0213364	5.42808	0	1	1	0.0869203	5.42808	0	1	1
B9J08_000303	NA	Ortholog(s) have clathrin binding activity, role in clathrin-dependent endocytosis and Dsc E3 ubiquitin ligase complex, clathrin-coated vesicle localization	C4_03920W_A	UBX3	0.0912118	6.5588	0	1	1	0.0936445	6.5588	0	1	1	0.22036	6.5588	0	1	1
B9J08_000306	NA	Ortholog(s) have protein farnesyltransferase activity, role in protein farnesylation and protein farnesyltransferase complex localization	C4_03900C_A/RAM1	RAM1	0.0736045	6.10556	0	1	1	0.0458618	6.10556	0	1	1	0.170142	6.10556	0	1	1
B9J08_000307	NA	Ortholog(s) have MAP kinase tyrosine phosphatase activity, protein tyrosine phosphatase activity	C4_03890W_A/PTP2	PTP2	0.211243	7.37416	0	1	1	0.288097	7.37416	0	1	1	0.48004	7.37416	0	0.999997	1
B9J08_000308	NA	Ortholog of C. albicans SC5314 : C4_03880W_A, C. dubliniensis CD36 : Cd36_43610, C. parapsilosis CDC317 : CPAR2_403770, Debaryomyces hansenii CBS767 : DEHA2G16962g and Pichia stipitis Pignal : PICST_30926	C4_03880W_A	NA	-0.102731	3.70837	0	1	1	-0.235553	3.70837	0	1	1	-0.240532	3.70837	0	1	1
B9J08_000309	NA	Ortholog(s) have CENP-A containing chromatin localization	NA	NA	0.0518899	5.72554	0	1	1	0.0254623	5.72554	0	1	1	0.170289	5.72554	0	1	1
B9J08_000310	NA	Ortholog(s) have phospholipid binding, single-stranded DNA binding, structural constituent of nuclear pore activity and role in mRNA export from nucleus in response to heat stress, nuclear pore organization	C4_03850W_A	ASM4	-0.059424	6.7532	0	1	1	-0.0835248	6.7532	0	1	1	-0.14107	6.7532	0	1	1
B9J08_000311	NA	Ortholog(s) have role in exonucleolytic trimming to generate mature 3'-end of 5.8S rRNA from tricistronic rRNA transcript (SSU-rRNA, 5.8S rRNA, LSU-rRNA), nuclear polyadenylation-dependent tRNA catabolic process, rRNA catabolic process	C4_03840C_A/RRP42	RRP42	-0.184621	5.72851	0	1	1	-0.253791	5.72851	0	1	1	-0.345772	5.72851	0	1	1
B9J08_000312	NA	Ortholog(s) have tRNA (guanine) methyltransferase activity and role in tRNA methylation, tRNA nucleoside ribose methylation	C4_03830W_A	TRM3	-0.187919	6.90564	0	1	1	-0.118554	6.90564	0	1	1	-0.186122	6.90564	0	1	1
B9J08_000313	NA	Ortholog of C. albicans SC5314 : C4_03820C_A/HRQ2, C. dubliniensis CD36 : Cd36_43560, C. parapsilosis CDC317 : CPAR2_403920 and Candida tenuis NRRL Y-1498 : CANTEDRAFT_114301	C4_03820C_A/HRQ2	NA	0.200384	4.08207	0	1	1	0.317631	4.08207	0	1	1	0.516376	4.08207	0	0.999997	1
B9J08_000314	NA	Ortholog(s) have phosphatidylinositol-3-phosphate binding activity and role in autophagy of mitochondrion, cytoplasm to vacuole transport by the Cvt pathway, early endosome to Golgi transport, macroautophagy	C4_03810W_A	ATG20	0.177891	5.79559	0	1	1	0.14882	5.79559	0	1	1	0.179571	5.79559	0	1	1
B9J08_000315	NA	Ortholog(s) have calcium-release channel activity, enzyme regulator activity	C1_11140W_A	CSG2	0.131939	6.72437	0	1	1	0.149652	6.72437	0	1	1	0.244293	6.72437	0	1	1
B9J08_000316	NA	Has domain(s) with predicted role in ribosomal large subunit biogenesis and nucleolus localization	C1_09650W_A	NA	0.204878	6.17733	0	1	1	0.247199	6.17733	0	1	1	0.500235	6.17733	0	0.999999	1
B9J08_000317	NA	Ortholog(s) have cytoskeletal motor activity and role in establishment or maintenance of cell polarity, retrograde transport, vesicle recycling within Golgi, vesicle docking involved in exocytosis	C1_12010C_A/KIP4	SMY1	0.0374249	5.85464	0	1	1	0.0402742	5.85464	0	1	1	-0.0312689	5.85464	0	1	1
B9J08_000319	NA	Has domain(s) with predicted deaminase activity	NA	NA	0.0230696	2.77592	0	1	1	-0.0208039	2.77592	0	1	1	-0.0222163	2.77592	0	1	1
B9J08_000320	NA	Ortholog(s) have alpha-ketoglutarate reductase activity, phosphoglycerate dehydrogenase activity and role in serine family amino acid biosynthetic process	C1_12030W_A/SER33	SER3	-0.112434	8.30743	0	1	1	-0.160892	8.30743	0	1	1	-0.227903	8.30743	0	1	1
B9J08_000321	NA	Has domain(s) with predicted transmembrane transporter activity, role in transmembrane transport and membrane localization	NA	NA	-0.169568	2.21555	0	1	1	-0.3877	2.21555	0	0.999991	1	-0.159063	2.21555	0	1	1
B9J08_000322	NA	Protein of unknown function	NA	NA	-0.0691376	2.04563	0	0.999997	1	-0.101308	2.04563	0	0.999995	1	-0.177904	2.04563	0	0.999982	1
B9J08_000323	NA	Ortholog(s) have endopeptidase activity, ubiquitin protein ligase binding activity and role in proteasome assembly, ubiquitin-dependent protein catabolic process	C1_12050W_A/RPN2	RPN2	-0.0254941	8.47409	0	1	1	-0.0165968	8.47409	0	1	1	0.0246872	8.47409	0	1	1
B9J08_000324	NA	Ortholog(s) have D-erythro-sphingosine kinase activity, role in calcium-mediated signaling, sphingolipid metabolic process and Golgi apparatus, cortical endoplasmic reticulum, endoplasmic reticulum, plasma membrane localization	C1_12080W_A/LCB4	LCB4	0.0473201	6.65376	0	1	1	0.103158	6.65376	0	1	1	0.101156	6.65376	0	1	1
B9J08_000325	NA	Ortholog(s) have ubiquitin protein ligase binding activity and role in ubiquitin-dependent endocytosis	C1_10180C_A/ECM21	ECM21	0.0710822	5.07262	0	1	1	-0.0450944	5.07262	0	1	1	-0.0204491	5.07262	0	1	1
B9J08_000326	NA	Ortholog(s) have oxygen-dependent protoporphyrinogen oxidase activity, role in heme biosynthetic process and mitochondrial inner membrane localization	C1_08880W_A/HEM14	HEM14	0.231515	5.91315	0	1	1	0.224229	5.91315	0	1	1	0.444407	5.91315	0	1	1
B9J08_000327	NA	Ortholog(s) have U2 snRNA binding activity, role in mRNA splicing, via spliceosome and U2-type prespliceosome, spliceosomal complex localization	C1_08890C_A	MSL1	-0.0190257	1.70148	0	1	1	-0.164158	1.70148	0	0.999992	1	-0.0405934	1.70148	0	0.999999	1
B9J08_000328	NA	Ortholog(s) have translation release factor activity, role in mitochondrial translation, mitochondrial translational termination, translational termination and mitochondrial inner membrane, mitochondrion localization	C4_03750C_A	MRF1	-0.11263	4.20024	0	1	1	-0.125198	4.20024	0	1	1	-0.168122	4.20024	0	1	1
B9J08_000330	NA	Ortholog(s) have mitochondrial envelope localization	C4_03780C_A	OMS1	-0.0645528	6.3048	0	1	1	-0.104023	6.3048	0	1	1	-0.253391	6.3048	0	1	1
B9J08_000331	NA	Ortholog(s) have structural molecule activity, role in proteasome assembly, ubiquitin-dependent protein catabolic process and proteasome regulatory particle, lid subcomplex, proteasome storage granule localization	C4_03790W_A/RPN6	RPN6	0.000101674	7.44976	0	1	1	-0.0387916	7.44976	0	1	1	-0.128244	7.44976	0	1	1
B9J08_000332	NA	Ortholog(s) have structural constituent of nuclear pore activity	C4_03800C_A/NUP84	NUP84	-0.0652073	6.98697	0	1	1	-0.108828	6.98697	0	1	1	-0.144991	6.98697	0	1	1
B9J08_000333	NA	Ortholog(s) have role in spliceosome conformational change to release U4 (or U4atac) and U1 (or U11) and U4/U6 x U5 tri-snRNP complex localization	C1_11130W_A/FGR16	PRP38	-0.014666	4.11567	0	1	1	-0.139664	4.11567	0	1	1	-0.286525	4.11567	0	1	1
B9J08_000334	NA	Ortholog of C. albicans SC5314 : C1_11120C_A, C. dubliniensis CD36 : Cd36_10430, C. parapsilosis CDC317 : CPAR2_209170 and Candida tenuis NRRL Y-1498 : CANTEDRAFT_109736	C1_11120C_A	NA	0.0709398	7.4556	0	1	1	0.0512059	7.4556	0	1	1	0.0313494	7.4556	0	1	1
B9J08_000335	NA	Ortholog(s) have GTPase activity and role in Golgi to plasma membrane protein transport, intracellular protein transport, protein localization to Golgi apparatus, response to endoplasmic reticulum stress	C1_11190W_A/ARL3	ARL3	0.0324977	4.61603	0	1	1	-0.0526008	4.61603	0	1	1	-0.066529	4.61603	0	1	1
B9J08_000336	NA	Ortholog of C. albicans SC5314 : C1_11200W_A, C. dubliniensis CD36 : Cd36_10510, C. parapsilosis CDC317 : CPAR2_209100 and Debaryomyces hansenii CBS767 : DEHA2B15334g	C1_11200W_A	NA	0.216721	8.99005	0	0.999999	1	0.361191	8.99005	0	0.999992	1	0.797245	8.99005	0	0.976949	1
B9J08_000337	NA	Ortholog(s) have protein transmembrane transporter activity and role in filamentous growth, post-translational protein targeting to membrane, translocation	C4_04440W_A	SEC66	0.0408935	7.16722	0	1	1	0.00472132	7.16722	0	1	1	-0.0323889	7.16722	0	1	1
B9J08_000338	NA	Ortholog(s) have phosphatidylinositol-4,5-bisphosphate binding, small GTPase binding activity and role in Golgi to plasma membrane transport, endoplasmic reticulum inheritance, exocyst assembly, exocyst localization, exocytosis	C4_06250C_A/SEC3	SEC3	-0.0319533	7.05039	0	1	1	-0.0135543	7.05039	0	1	1	0.0169735	7.05039	0	1	1
B9J08_000339	NA	Ortholog(s) have cytochrome-c oxidase activity, role in mitochondrial electron transport, cytochrome c to oxygen and mitochondrial respiratory chain complex IV localization	C1_09030C_A/COX5	COX5A	0.0308046	9.15089	0	1	1	0.0357368	9.15089	0	1	1	0.128193	9.15089	0	1	1
B9J08_000340	NA	Ortholog(s) have protein tyrosine kinase activity	C1_10010C_A/SWE1	SWE1	-0.0707499	6.07011	0	1	1	-0.147793	6.07011	0	1	1	-0.21391	6.07011	0	1	1
B9J08_000341	NA	Has domain(s) with predicted DNA-binding transcription factor activity, sequence-specific DNA binding, zinc ion binding activity and role in regulation of DNA-templated transcription, regulation of transcription by RNA polymerase II	C1_10020W_A/SFU1	NA	-0.203545	6.77854	0	0.999997	1	-0.0366897	6.77854	0	1	1	0.0200466	6.77854	0	1	1
B9J08_000342	NA	Has domain(s) with predicted role in transmembrane transport	C1_08750W_A/YMC2	NA	-0.0106175	4.40697	0	1	1	0.0312173	4.40697	0	1	1	0.0809739	4.40697	0	1	1
B9J08_000343	NA	Ortholog of C. albicans SC5314 : CR_03000C_A, C. dubliniensis CD36 : Cd36_28090, C. parapsilosis CDC317 : CPAR2_802560 and Candida tenuis NRRL Y-1498 : CANTEDRAFT_104949	CR_03000C_A	NA	0.0395872	5.32383	0	1	1	-0.0530331	5.32383	0	1	1	0.041751	5.32383	0	1	1
B9J08_000344	NA	Ortholog(s) have flavin-dependent sulfhydryl oxidase activity, thiol oxidase activity and role in cellular response to oxidative stress, intracellular iron ion homeostasis, protein import into mitochondrial intermembrane space	CR_03010C_A/ERV1	ERV1	0.0123094	5.92397	0	1	1	0.0146618	5.92397	0	1	1	0.213239	5.92397	0	1	1
B9J08_000345	NA	Ortholog(s) have 5'-deoxynucleotidase activity, GMP 5'-nucleotidase activity and role in deoxyribonucleoside monophosphate catabolic process	CR_03020C_A	YGK1	-0.210833	5.83581	0	1	1	-0.246188	5.83581	0	1	1	-0.351427	5.83581	0	1	1
B9J08_000346	NA	Ortholog(s) have RNA binding activity and cytosolic large ribosomal subunit, nucleus localization	CR_03030C_A/RPL28	RPL28	-0.0921801	10.7449	0	1	1	-0.066557	10.7449	0	1	1	-0.163684	10.7449	0	1	1
B9J08_000347	NA	Ortholog(s) have fungal-type vacuole membrane localization	CR_03040C_A/HGT18	VVS1	0.0896659	5.67327	0	1	1	0.138423	5.67327	0	1	1	0.1389	5.67327	0	1	1
B9J08_000348	NA	Ortholog(s) have DNA-binding transcription repressor activity, RNA polymerase II-specific, sequence-specific DNA binding activity	CR_03050C_A/ZCF11	ERT1	0.00128013	6.17748	0	1	1	0.02905	6.17748	0	1	1	0.00593707	6.17748	0	1	1
B9J08_000349	NA	Ortholog of C. albicans SC5314 : C5_03710C_A, C. dubliniensis CD36 : Cd36_53450, C. parapsilosis CDC317 : CPAR2_302910 and Candida tenuis NRRL Y-1498 : CANTEDRAFT_115875	C5_03710C_A	NA	-0.0919533	1.80509	0	1	1	-0.172747	1.80509	0	1	1	-0.384923	1.80509	0	0.999996	1
B9J08_000350	NA	Has domain(s) with predicted nucleotide binding activity	C2_00880W_A	NA	0.043185	4.50679	0	1	1	-0.0106361	4.50679	0	1	1	-0.133386	4.50679	0	1	1
B9J08_000351	NA	Ortholog(s) have enzyme activator activity, phosphatidylinositol-3,5-bisphosphate binding, phosphatidylinositol-3-phosphate binding, tRNA binding activity	CR_03060W_A/ARC1	ARC1	-0.109177	8.27764	0	1	1	-0.0775939	8.27764	0	1	1	-0.178062	8.27764	0	1	1
B9J08_000352	NA	Ortholog(s) have RNA methyltransferase activity, RNA trimethylguanosine synthase activity	C2_07360W_A	TGS1	0.0427297	4.44735	0	1	1	-0.0697738	4.44735	0	1	1	-0.0431635	4.44735	0	1	1
B9J08_000353	NA	Ortholog(s) have GTPase regulator activity, RNA endonuclease activity, ribosome binding activity	CR_03070W_A/DOM34	DOM34	-0.0258048	6.94505	0	1	1	-0.0171884	6.94505	0	1	1	-0.0491156	6.94505	0	1	1
B9J08_000354	NA	Ortholog(s) have calcium ion binding, myosin II heavy chain binding, myosin V binding activity	CR_03090C_A/MLC1	MLC1	-0.0728489	6.87974	0	1	1	-0.108535	6.87974	0	1	1	-0.223736	6.87974	0	1	1
B9J08_000355	NA	Ortholog(s) have ATPase, SUMO transferase activity, damaged DNA binding, single-stranded DNA binding activity and role in DNA repair, chromosome separation, recombinational repair, resolution of DNA recombination intermediates	CR_03100W_A/SMC5	SMC5	-0.0262344	5.84578	0	1	1	-0.0141936	5.84578	0	1	1	-0.0154637	5.84578	0	1	1
B9J08_000356	NA	Ortholog(s) have role in mitochondrial translation and mitochondrion localization	CR_03110W_A	MSE1	-0.163916	5.25011	0	1	1	-0.192711	5.25011	0	1	1	-0.195321	5.25011	0	1	1
B9J08_000357	NA	Protein of unknown function	NA	NA	-0.436736	3.11807	0	0.999561	1	-0.448783	3.11807	0	0.999445	1	-0.72113	3.11807	0	0.967578	1
B9J08_000358	NA	Ortholog(s) have mitochondrial intermembrane space, mitochondrion localization	CR_03120W_A	MPM1	0.266052	7.89383	0	1	1	0.22383	7.89383	0	1	1	0.859099	7.89383	0	0.950649	1
B9J08_000359	NA	Ortholog(s) have role in late endosome to vacuole transport via multivesicular body sorting pathway and Vps55/Vps68 complex, late endosome localization	CR_03130W_A	VPS55	0.0408114	4.37809	0	1	1	-0.0412869	4.37809	0	1	1	0.00909292	4.37809	0	1	1
B9J08_000360	NA	Ortholog(s) have SNAP receptor activity, role in Golgi to vacuole transport and endosome localization	CR_03140C_A/SYN8	SYN8	0.224946	5.86532	0	1	1	0.201991	5.86532	0	1	1	0.350595	5.86532	0	1	1
B9J08_000361	NA	Protein of unknown function	NA	NA	0.261014	3.39012	0	1	1	0.15822	3.39012	0	1	1	0.114831	3.39012	0	1	1
B9J08_000362	NA	Ortholog(s) have role in response to purine-containing compound	C3_01280W_A	LOG1	0.0957536	5.83306	0	1	1	0.0901356	5.83306	0	1	1	0.178728	5.83306	0	1	1
B9J08_000363	NA	Ortholog(s) have carbonate dehydratase activity, role in cellular response to carbon dioxide, cellular response to oxidative stress and mitochondrial intermembrane space localization	C3_01300C_A/NCE103	NCE103	-0.315159	6.25489	0	1	1	-0.757614	6.25489	0	0.997945	1	-1.18359	6.25489	-2.60631	0.0115795	1
B9J08_000364	NA	Ortholog(s) have role in error-free translesion synthesis, mitotic recombination	C3_01310W_A	IRC5	-0.122008	5.49801	0	1	1	-0.176098	5.49801	0	1	1	-0.177375	5.49801	0	1	1
B9J08_000365	NA	Ortholog(s) have glucan 1,4-alpha-glucosidase activity, role in glycogen catabolic process and fungal-type vacuole localization	C3_01320C_A/SGA1	SGA1	0.113683	3.88174	0	1	1	0.246003	3.88174	0	1	1	0.143346	3.88174	0	1	1
B9J08_000366	NA	Ortholog(s) have EMC complex localization	CR_02380C_A	EMC5	0.0718238	4.88497	0	1	1	-0.000391078	4.88497	0	1	1	-0.0962435	4.88497	0	1	1
B9J08_000367	NA	Ortholog(s) have C-4 methylsterol oxidase activity, role in ergosterol biosynthetic process and endoplasmic reticulum, endoplasmic reticulum membrane, plasma membrane localization	CR_02370W_A/ERG25	ERG25	0.141295	8.86736	0	1	1	0.151098	8.86736	0	1	1	-0.0260151	8.86736	0	1	1
B9J08_000368	MDR2	Putative efflux transporter of the major facilitator superfamily; expression level does not appear correlated to fluconazole resistance	NA	NA	-0.0192309	6.42144	0	1	1	0.204932	6.42144	0	0.999998	1	0.251101	6.42144	0	0.999997	1
B9J08_000369	NA	Protein of unknown function	NA	NA	0.227301	4.8913	0	1	1	0.115632	4.8913	0	1	1	-0.00699716	4.8913	0	1	1
B9J08_000370	NA	Has domain(s) with predicted oxidoreductase activity	C6_00150W_A/ARD	NA	-0.0798999	7.99249	0	1	1	-0.131046	7.99249	0	1	1	-0.0511581	7.99249	0	1	1
B9J08_000371	NA	Ortholog(s) have GTP binding, GTPase activity	CR_03180W_A	GTR2	0.00885141	4.91899	0	1	1	0.0238608	4.91899	0	1	1	0.026138	4.91899	0	1	1
B9J08_000373	NA	Ortholog(s) have dolichyl pyrophosphate Glc2Man9GlcNAc2 alpha-1,2-glucosyltransferase activity, role in protein N-linked glycosylation and endoplasmic reticulum membrane localization	C3_05340W_A/DIE2	DIE2	0.00115235	5.67963	0	1	1	-0.0379135	5.67963	0	1	1	-0.0360008	5.67963	0	1	1
B9J08_000374	NA	Has domain(s) with predicted role in cell wall biogenesis	C3_05350C_A/SMI1B	NA	0.106625	5.61993	0	1	1	0.045597	5.61993	0	1	1	0.118647	5.61993	0	1	1
B9J08_000375	NA	Ortholog of C. albicans SC5314 : CR_05200C_A, C. dubliniensis CD36 : Cd36_30580, C. parapsilosis CDC317 : CPAR2_203320 and Candida tenuis NRRL Y-1498 : CANTEDRAFT_110518	CR_05200C_A	NA	-0.155528	7.18203	0	1	1	-0.187503	7.18203	0	1	1	-0.309163	7.18203	0	1	1
B9J08_000376	NA	Ortholog of C. albicans SC5314 : CR_05030W_A, C. dubliniensis CD36 : Cd36_30530, C. parapsilosis CDC317 : CPAR2_203340 and Candida tenuis NRRL Y-1498 : CANTEDRAFT_117008	CR_05030W_A	NA	-0.0102645	8.03488	0	1	1	-0.0356335	8.03488	0	1	1	0.0343154	8.03488	0	1	1
B9J08_000377	NA	Ortholog(s) have aminoacyl-tRNA hydrolase activity and role in negative regulation of proteasomal ubiquitin-dependent protein catabolic process	CR_01570W_A	PTH2	-0.179497	5.18024	0	1	1	-0.221037	5.18024	0	1	1	-0.449674	5.18024	0	0.999999	1
B9J08_000378	NA	Ortholog(s) have sequence-specific DNA binding activity and role in rDNA heterochromatin formation, regulation of transcription by RNA polymerase II, subtelomeric heterochromatin formation	CR_01580C_A/DOT6	DOT6	0.0124501	6.32941	0	1	1	-0.0806166	6.32941	0	1	1	0.0281814	6.32941	0	1	1
B9J08_000379	NA	Ortholog(s) have anthranilate synthase activity, role in tryptophan biosynthetic process and anthranilate synthase complex localization	CR_01590C_A/TRP2	TRP2	-0.0154565	7.62796	0	1	1	-0.0327489	7.62796	0	1	1	0.0269618	7.62796	0	1	1
B9J08_000380	NA	Ortholog of C. albicans SC5314 : CR_01600C_A, C. dubliniensis CD36 : Cd36_26560, C. parapsilosis CDC317 : CPAR2_802820 and Candida tenuis NRRL Y-1498 : CANTEDRAFT_110487	CR_01600C_A	NA	-0.136146	5.16993	0	1	1	-0.100028	5.16993	0	1	1	-0.235529	5.16993	0	1	1
B9J08_000381	NA	Ortholog(s) have K48-linked polyubiquitin modification-dependent protein binding, protein phosphatase regulator activity, ubiquitin binding activity	CR_01610C_A/SHP1	SHP1	0.0569656	7.41943	0	1	1	0.0159857	7.41943	0	1	1	0.0216324	7.41943	0	1	1
B9J08_000382	NA	Ortholog(s) have 5-methyltetrahydropteroyltriglutamate-homocysteine S-methyltransferase activity	CR_01620C_A/MET6	MET6	0.103721	10.427	0	1	1	0.189248	10.427	0	1	1	0.233139	10.427	0	1	1
B9J08_000383	NA	Ortholog(s) have unfolded protein binding activity, role in protein folding, protein localization to cell surface and endoplasmic reticulum membrane localization	C1_00210C_A	GSF2	0.117493	8.41431	0	1	1	0.0883157	8.41431	0	1	1	0.235182	8.41431	0	0.999999	1
B9J08_000384	NA	Ortholog(s) have 1,3-beta-glucanosyltransferase activity, role in fungal-type cell wall (1->3)-beta-D-glucan biosynthetic process and cell division site, fungal-type cell wall, new growing cell tip, old growing cell tip localization	NA	NA	0.0851779	11.0614	0	1	1	0.104605	11.0614	0	1	1	-0.0371695	11.0614	0	1	1
B9J08_000385	NA	Ortholog(s) have GDP-dissociation inhibitor activity, GTPase activator activity, role in mitotic spindle orientation checkpoint signaling, negative regulation of exit from mitosis and Bfa1-Bub2 complex, spindle pole body localization	C1_00230C_A/BFA1	BFA1	0.160531	6.01446	0	1	1	0.195567	6.01446	0	1	1	0.385156	6.01446	0	1	1
B9J08_000388	NA	Ortholog(s) have DNA-binding transcription factor activity, role in meiotic cell cycle, positive regulation of transcription by RNA polymerase II and nuclear chromosome localization	C2_00140W_A/NDT80	NDT80	-0.00659802	5.54068	0	1	1	0.0443655	5.54068	0	1	1	0.254772	5.54068	0	1	1
B9J08_000389	NA	Has domain(s) with predicted catalytic activity	NA	NA	0.428039	2.16072	0	0.999998	1	0.2758	2.16072	0	1	1	0.226098	2.16072	0	1	1
B9J08_000390	NA	Ortholog(s) have coenzyme A transmembrane transporter activity, role in coenzyme A transport and mitochondrial inner membrane localization	C2_00150W_A/LEU5	LEU5	-0.149136	4.6614	0	1	1	-0.153721	4.6614	0	1	1	-0.376696	4.6614	0	0.999999	1
B9J08_000391	NA	Ortholog(s) have role in N-terminal peptidyl-methionine acetylation	C2_00160C_A/NAT2	NAT2	-0.0798374	5.73031	0	1	1	-0.141602	5.73031	0	1	1	-0.196528	5.73031	0	1	1
B9J08_000392	NA	Ortholog(s) have tRNA threonylcarbamoyladenosine dehydratase activity and role in cyclic threonylcarbamoyladenosine biosynthetic process	C2_00170C_A/HMA1	TCD2	-0.251211	6.89181	0	1	1	-0.223099	6.89181	0	1	1	-0.46178	6.89181	0	0.999999	1
B9J08_000393	NA	Ortholog(s) have N-terminal protein N-methyltransferase activity, role in N-terminal peptidyl-proline dimethylation, cytoplasmic translation and cytosol localization	C7_00490C_A	TAE1	-0.215465	5.29646	0	1	1	-0.240251	5.29646	0	1	1	-0.548683	5.29646	0	0.999998	1
B9J08_000394	NA	Ortholog(s) have role in DNA-templated DNA replication, double-strand break repair via break-induced replication, mitotic DNA replication initiation	C7_00530C_A/PSF3	PSF3	0.0915147	3.83192	0	1	1	0.00690303	3.83192	0	1	1	-0.0530692	3.83192	0	1	1
B9J08_000395	NA	Ortholog(s) have RNA polymerase II C-terminal domain phosphoserine binding, RNA polymerase II complex binding and RNA polymerase II-specific DNA-binding transcription factor binding, more	C7_00520W_A	CTR9	-0.148224	7.7381	0	1	1	-0.153856	7.7381	0	1	1	-0.235366	7.7381	0	1	1
B9J08_000396	NA	Ortholog(s) have microtubule binding activity, role in mitotic spindle assembly checkpoint signaling, protein localization to kinetochore, sister chromatid biorientation and kinetochore localization	C6_04120C_A	SPC105	0.0234098	5.66605	0	1	1	0.044583	5.66605	0	1	1	-0.0816811	5.66605	0	1	1
B9J08_000397	NA	Ortholog(s) have role in fatty acid oxidation, peroxisome fission and endoplasmic reticulum, peroxisomal importomer complex, peroxisomal membrane localization	C6_04310W_A/PEX11	PEX11	-0.0181144	5.80825	0	1	1	-0.0785323	5.80825	0	1	1	-0.289838	5.80825	0	1	1
B9J08_000398	SAP7	Putative aspartic-type endopeptidase; appears to play a minor role, if any; null mutant shows normal secretion of aspartyl protease and normal formation of biofilms and hyphae	NA	YPS3	0.117944	4.99508	0	1	1	0.171285	4.99508	0	1	1	0.325396	4.99508	0	1	1
B9J08_000399	NA	Ortholog(s) have ribonuclease inhibitor activity, role in maturation of LSU-rRNA from tricistronic rRNA transcript (SSU-rRNA, 5.8S rRNA, LSU-rRNA), ribosomal large subunit biogenesis and nucleolus localization	C6_04330W_A/NOP8	NOP8	-0.300034	5.61906	0	1	1	-0.330337	5.61906	0	1	1	-0.557534	5.61906	0	0.999987	1
B9J08_000400	NA	Ortholog(s) have dol-P-Man:Man(5)GlcNAc(2)-PP-Dol alpha-1,3-mannosyltransferase activity	C6_04340W_A	ALG3	0.0835029	5.9465	0	1	1	0.0949488	5.9465	0	1	1	0.114778	5.9465	0	1	1
B9J08_000401	FLO8	Ortholog(s) have DNA-binding transcription activator activity, RNA polymerase II-specific, RNA polymerase II cis-regulatory region sequence-specific DNA binding activity	C6_04350C_A/FLO8	FLO8	-0.0154477	6.85803	0	1	1	0.0706453	6.85803	0	1	1	0.126384	6.85803	0	1	1
B9J08_000402	NA	Protein of unknown function	NA	NA	-0.0643111	5.40492	0	1	1	0.0036126	5.40492	0	1	1	-0.0333824	5.40492	0	1	1
B9J08_000403	NA	Ortholog of Candida tenuis NRRL Y-1498 : CANTEDRAFT_113248, Debaryomyces hansenii CBS767 : DEHA2A05984g, Pichia stipitis Pignal : PICST_67528 and Candida tropicalis NEW ASSEMBLY : CTRG1_02750	NA	NA	0.0526421	7.21528	0	1	1	0.0885639	7.21528	0	1	1	0.168968	7.21528	0	1	1
B9J08_000404	NA	Ortholog(s) have role in mRNA export from nucleus, mitotic spindle assembly checkpoint signaling, nuclear pore localization and poly(A)+ mRNA export from nucleus, more	C6_04360C_A/GLE2	GLE2	-0.151918	6.74174	0	1	1	-0.107897	6.74174	0	1	1	-0.0940581	6.74174	0	1	1
B9J08_000405	NA	Has domain(s) with predicted voltage-gated chloride channel activity, role in chloride transport, transmembrane transport and membrane localization	C6_04370W_A	NA	0.00944961	6.26763	0	1	1	0.0115851	6.26763	0	1	1	0.0315275	6.26763	0	1	1
B9J08_000406	NA	Ortholog(s) have role in spliceosomal tri-snRNP complex assembly and U5 snRNP localization	NA	AAR2	-0.0951707	5.27047	0	1	1	-0.0920038	5.27047	0	1	1	-7.75e-05	5.27047	0	1	1
B9J08_000407	NA	Ortholog of C. albicans SC5314 : C6_03200W_A/EMF1, C. dubliniensis CD36 : Cd36_63860, C. parapsilosis CDC317 : CPAR2_601140 and Candida tenuis NRRL Y-1498 : CANTEDRAFT_92714	C6_03200W_A/EMF1	NA	-0.09554	4.26201	0	1	1	-0.170157	4.26201	0	1	1	-0.206315	4.26201	0	1	1
B9J08_000408	NA	Ortholog(s) have UDP-glucose:glycoprotein glucosyltransferase activity and role in fungal-type cell wall beta-glucan biosynthetic process	C3_02960C_A/KRE5	KRE5	-0.21961	4.16639	0	1	1	-0.333647	4.16639	0	1	1	-0.334705	4.16639	0	1	1
B9J08_000409	NA	Ortholog(s) have methylenetetrahydrofolate reductase (NAD(P)H) activity and role in methionine biosynthetic process	C3_02950C_A/MET13	MET13	-0.00694874	6.13328	0	1	1	0.0866581	6.13328	0	1	1	0.17198	6.13328	0	1	1
B9J08_000410	NA	Ortholog(s) have role in vacuolar acidification and fungal-type vacuole membrane, mitochondrion localization	C3_02540C_A/OXR1	OXR1	0.235752	6.68267	0	0.999998	1	0.307237	6.68267	0	0.999995	1	0.645955	6.68267	0	0.998654	1
B9J08_000411	NA	Has domain(s) with predicted racemase activity, acting on amino acids and derivatives activity and role in nitrogen compound metabolic process	C3_02550C_A/DCG1	DCG1	0.0102293	4.95473	0	1	1	0.0982003	4.95473	0	1	1	0.127496	4.95473	0	1	1
B9J08_000412	NA	Ortholog(s) have protein kinase activator activity, signaling adaptor activity	C3_02560W_A/DDC1	DDC1	-0.0726992	5.00653	0	1	1	-0.109433	5.00653	0	1	1	-0.216909	5.00653	0	1	1
B9J08_000413	NA	Ortholog(s) have pyruvate transmembrane transporter activity, role in mitochondrial pyruvate transmembrane transport and mitochondrial inner membrane localization	C3_02620C_A	MPC1	-0.0229798	6.43773	0	1	1	-0.0307524	6.43773	0	1	1	0.0392311	6.43773	0	1	1
B9J08_000414	NA	Has domain(s) with predicted DNA-binding transcription factor activity, RNA polymerase II-specific, zinc ion binding activity and role in regulation of DNA-templated transcription	C3_02640C_A/ZCF1	NA	-0.0794925	7.85615	0	1	1	-0.0145164	7.85615	0	1	1	0.0659918	7.85615	0	1	1
B9J08_000415	NA	Ortholog(s) have dolichol kinase activity, role in dolichyl monophosphate biosynthetic process and endoplasmic reticulum membrane localization	C3_02690C_A	SEC59	-0.00406744	6.12028	0	1	1	0.000615893	6.12028	0	1	1	-0.0295648	6.12028	0	1	1
B9J08_000417	NA	Ortholog(s) have guanyl-nucleotide exchange factor activity	C5_01970C_A/CDC24	CDC24	0.00937252	6.73761	0	1	1	0.0467415	6.73761	0	1	1	-0.0547076	6.73761	0	1	1
B9J08_000418	NA	Ortholog(s) have ferric-chelate reductase activity and role in cellular response to iron ion starvation, reductive iron assimilation	NA	NA	0.133015	3.2759	0	1	1	0.1082	3.2759	0	1	1	0.0447409	3.2759	0	1	1
B9J08_000419	NA	Ortholog(s) have mitochondrion localization	C5_01960C_A	CIR2	-0.252603	6.93071	0	1	1	-0.338175	6.93071	0	1	1	-0.443889	6.93071	0	0.999998	1
B9J08_000420	NA	Ortholog(s) have NuA4 histone acetyltransferase complex binding activity, role in aerobic respiration and nucleus localization	C5_01080C_A/GDS1	GDS1	-0.470691	7.03002	0	0.999939	1	-0.487784	7.03002	0	0.999918	1	-0.907915	7.03002	0	0.820832	1
B9J08_000421	NA	Ortholog of C. albicans SC5314 : C5_01090C_A, C. dubliniensis CD36 : Cd36_51230, C. parapsilosis CDC317 : CPAR2_303830 and Candida tenuis NRRL Y-1498 : cten_CGOB_00146	C5_01090C_A	NA	-0.098439	5.84127	0	1	1	-0.0991325	5.84127	0	1	1	-0.206518	5.84127	0	1	1
B9J08_000422	NA	Ortholog(s) have cyclin-dependent protein serine/threonine kinase regulator activity	C5_01100C_A/CLN3	CLN3	-0.0178739	6.57784	0	1	1	-0.0505548	6.57784	0	1	1	-0.183416	6.57784	0	1	1
B9J08_000423	NA	Ortholog of S. cerevisiae : OTU2, C. albicans SC5314 : C5_01110W_A, C. dubliniensis CD36 : Cd36_51210, C. parapsilosis CDC317 : CPAR2_303850 and Candida tenuis NRRL Y-1498 : CANTEDRAFT_114159	C5_01110W_A	OTU2	-0.19344	5.74619	0	1	1	-0.214824	5.74619	0	1	1	-0.338793	5.74619	0	0.999999	1
B9J08_000424	NA	Ortholog(s) have holocytochrome-c synthase activity, role in cytochrome c-heme linkage and mitochondrial intermembrane space localization	C5_01130W_A/CYC3	CYC3	-0.244567	6.09465	0	1	1	-0.298332	6.09465	0	1	1	-0.458803	6.09465	0	0.999999	1
B9J08_000425	NA	Ortholog(s) have role in mitochondrial translational initiation, reciprocal meiotic recombination and mitochondrial matrix, mitochondrion localization	C5_01140C_A	MSC6	-0.30243	7.03236	0	1	1	-0.310545	7.03236	0	1	1	-0.417056	7.03236	0	1	1
B9J08_000427	NA	Ortholog(s) have palmitoyltransferase activity, role in protein palmitoylation, protein targeting to membrane and endoplasmic reticulum palmitoyltransferase complex localization	C5_01170W_A	SHR5	0.00619509	4.65129	0	1	1	-0.0920026	4.65129	0	1	1	0.0578248	4.65129	0	1	1
B9J08_000428	NA	Ortholog(s) have pseudouridine synthase activity, role in mRNA pseudouridine synthesis, tRNA modification and mitochondrion, nucleus localization	C5_01180W_A/PUS4	PUS4	-0.309192	5.53609	0	0.999999	1	-0.391666	5.53609	0	0.999998	1	-0.591853	5.53609	0	0.999888	1
B9J08_000429	NA	Ortholog of C. albicans SC5314 : C5_01190W_A, C. dubliniensis CD36 : Cd36_51160, C. parapsilosis CDC317 : CPAR2_303900 and Candida tenuis NRRL Y-1498 : CANTEDRAFT_114154	C5_01190W_A	NA	-0.213551	4.7623	0	1	1	-0.293948	4.7623	0	1	1	-0.549673	4.7623	0	0.999997	1
B9J08_000430	NA	Ortholog(s) have ADP-ribosyl-[dinitrogen reductase] hydrolase activity, phosphatase activity	C5_01200W_A	POA1	-0.0769758	4.17105	0	1	1	0.0013116	4.17105	0	1	1	-0.208697	4.17105	0	1	1
B9J08_000431	NA	Ortholog(s) have GTPase activity, actin filament binding activity	C5_01210W_A/VPS1	VPS1	-0.154272	7.93649	0	1	1	-0.149922	7.93649	0	1	1	-0.240173	7.93649	0	1	1
B9J08_000432	NA	Ortholog(s) have ribosomal protein S6 kinase activity and role in TORC1 signaling	NA	NA	-0.312708	4.48779	0	1	1	-0.448827	4.48779	0	1	1	-0.641031	4.48779	0	0.999998	1
B9J08_000433	NA	Ortholog(s) have adenosylmethionine decarboxylase activity and role in pantothenate biosynthetic process, spermidine biosynthetic process, spermine biosynthetic process	C5_00700C_A/SPE2	SPE2	-0.124343	7.8066	0	1	1	-0.0499901	7.8066	0	1	1	-0.0529507	7.8066	0	1	1
B9J08_000434	NA	Ortholog(s) have ATP:ADP antiporter activity, ATPase-coupled transmembrane transporter activity	C5_00590W_A/PET9	PET9	-0.125927	11.8558	0	0.999997	1	-0.11925	11.8558	0	0.999997	1	-0.417118	11.8558	0	0.999866	1
B9J08_000435	NA	Ortholog(s) have glycosylceramide flippase activity, phosphatidylcholine flippase activity, phosphatidylethanolamine flippase activity	C5_00570W_A/DNF2	DNF1	0.0367139	6.5907	0	1	1	0.063353	6.5907	0	1	1	0.370277	6.5907	0	0.999994	1
B9J08_000436	NA	Ortholog(s) have fluoride transmembrane transporter activity, role in cellular detoxification of fluoride, fluoride export across plasma membrane, fluoride transmembrane transport and plasma membrane localization	C7_00270W_A	FEX1	0.0335836	6.79674	0	1	1	0.0383884	6.79674	0	1	1	0.130797	6.79674	0	1	1
B9J08_000437	NA	Ortholog(s) have ubiquitin conjugating enzyme activity, ubiquitin protein ligase activity, ubiquitin-protein transferase activity	C5_00560W_A/UBC13	UBC13	0.0186596	6.43781	0	1	1	-0.0168732	6.43781	0	1	1	0.0146359	6.43781	0	1	1
B9J08_000438	NA	Protein of unknown function	NA	NA	0.458351	1.79843	0	0.999956	1	0.53034	1.79843	0	0.999848	1	0.0827465	1.79843	0	1	1
B9J08_000439	NA	Ortholog of C. albicans SC5314 : C5_00550C_A, C. dubliniensis CD36 : Cd36_50550, C. parapsilosis CDC317 : CPAR2_303970 and Candida tenuis NRRL Y-1498 : CANTEDRAFT_117099	C5_00550C_A	NA	-0.193754	0.533368	0	0.999964	1	-0.433233	0.533368	0	0.99912	1	-0.543671	0.533368	0	0.995597	1
B9J08_000440	NA	Ortholog of C. albicans SC5314 : C5_00540C_A/AGA1, C. dubliniensis CD36 : Cd36_50540, C. parapsilosis CDC317 : CPAR2_303980 and Candida tenuis NRRL Y-1498 : CANTEDRAFT_115902	C5_00540C_A/AGA1	NA	-0.467995	4.00084	0	0.999986	1	-0.354247	4.00084	0	0.999998	1	-0.689155	4.00084	0	0.998243	1
B9J08_000441	NA	Ortholog of C. albicans SC5314 : C5_00510W_A, C. dubliniensis CD36 : Cd36_50520, C. parapsilosis CDC317 : CPAR2_304000 and Candida tenuis NRRL Y-1498 : cten_CGOB_00233	C5_00510W_A	NA	-0.167341	5.87391	0	1	1	0.0597408	5.87391	0	1	1	0.113604	5.87391	0	1	1
B9J08_000442	NA	Ortholog(s) have ATPase, RNA helicase activity, ribosomal small subunit binding activity	C5_00500W_A/NAM7	NAM7	-0.192717	7.59299	0	1	1	-0.100288	7.59299	0	1	1	-0.143759	7.59299	0	1	1
B9J08_000443	NA	Ortholog(s) have GTPase activator activity	C5_00490C_A/BUD2	BUD2	0.00297528	6.01784	0	1	1	0.0294636	6.01784	0	1	1	0.0488554	6.01784	0	1	1
B9J08_000444	NA	Ortholog(s) have phosphatidylcholine transporter activity, phosphatidylinositol transfer activity	C5_00480C_A/SEC14	SEC14	-0.14703	8.08338	0	1	1	-0.137364	8.08338	0	1	1	-0.229591	8.08338	0	1	1
B9J08_000445	NA	Ortholog(s) have role in protein maturation by [2Fe-2S] cluster transfer, protein maturation by [4Fe-4S] cluster transfer and mitochondrial matrix localization	C3_03190C_A	IBA57	0.115836	6.26085	0	1	1	0.186792	6.26085	0	1	1	0.447415	6.26085	0	0.999999	1
B9J08_000446	NA	Ortholog(s) have carnitine O-acetyltransferase activity, role in alcohol metabolic process, carnitine metabolic process and cytosol localization	C3_04000C_A/CTN3	YAT2	0.0516085	4.11729	0	1	1	-0.0755997	4.11729	0	1	1	-0.0475499	4.11729	0	1	1
B9J08_000447	NA	Ortholog of C. albicans SC5314 : CR_07060C_A/CRZ2, C. dubliniensis CD36 : Cd36_32610, C. parapsilosis CDC317 : CPAR2_203050 and Candida tenuis NRRL Y-1498 : CANTEDRAFT_92994	CR_07060C_A/CRZ2	NA	0.221804	3.2851	0	1	1	0.146896	3.2851	0	1	1	0.078076	3.2851	0	1	1
B9J08_000448	NA	Ortholog of C. albicans SC5314 : C5_03490C_A, C. dubliniensis CD36 : Cd36_53240, C. parapsilosis CDC317 : CPAR2_101740 and Candida tenuis NRRL Y-1498 : CANTEDRAFT_113538	C5_03490C_A	NA	0.147063	6.87134	0	1	1	0.145592	6.87134	0	1	1	0.196057	6.87134	0	1	1
B9J08_000449	NA	Has domain(s) with predicted role in amino acid transport, transmembrane transport and membrane localization	C5_03500W_A/GAP6	NA	-0.0401696	8.75955	0	1	1	0.112407	8.75955	0	1	1	0.302405	8.75955	0	1	1
B9J08_000450	NA	Has domain(s) with predicted transmembrane transporter activity and role in transmembrane transport	C5_03940C_A	YJR124C	-0.077433	5.9567	0	1	1	-0.157481	5.9567	0	1	1	-0.189876	5.9567	0	1	1
B9J08_000451	NA	Ortholog(s) have DNA-binding transcription activator activity, RNA polymerase II-specific, DNA-binding transcription repressor activity, RNA polymerase II-specific activity	C5_02180C_A/LEU3	LEU3	-0.163408	5.63948	0	1	1	-0.149485	5.63948	0	1	1	0.0446444	5.63948	0	1	1
B9J08_000452	NA	Ortholog(s) have microtubule binding, microtubule plus-end binding activity, role in attachment of spindle microtubules to kinetochore, positive regulation of microtubule polymerization and DASH complex localization	CR_08010W_A/DAD4	DAD4	-0.00699564	3.84068	0	1	1	-0.0296717	3.84068	0	1	1	-0.118104	3.84068	0	1	1
B9J08_000454	NA	Ortholog(s) have clathrin binding, ubiquitin binding activity, role in clathrin coat disassembly, endoplasmic reticulum inheritance and endoplasmic reticulum membrane localization	CR_08030C_A/FGR32	SWA2	0.00319481	7.22214	0	1	1	0.0135887	7.22214	0	1	1	0.0257083	7.22214	0	1	1
B9J08_000456	NA	Ortholog of C. albicans SC5314 : C5_03630C_A, C. dubliniensis CD36 : Cd36_53380, Debaryomyces hansenii CBS767 : DEHA2E23892g and Candida tropicalis NEW ASSEMBLY : CTRG1_05528	C5_03630C_A	NA	-0.0296394	4.3335	0	1	1	-0.0859604	4.3335	0	1	1	-0.131539	4.3335	0	1	1
B9J08_000457	NA	Ortholog of S. cerevisiae : YMR295C, C. albicans SC5314 : C4_06470W_A, C. glabrata CBS138 : CAGL0M13629g, C. dubliniensis CD36 : Cd36_45960 and C. parapsilosis CDC317 : CPAR2_501070	C4_06470W_A	YMR295C	0.331826	8.67057	0	1	1	0.303573	8.67057	0	1	1	0.571352	8.67057	0	0.999998	1
B9J08_000458	NA	Ortholog(s) have MAP kinase activity	C4_06480C_A/CEK1	FUS3	0.0603527	5.54629	0	1	1	0.0445519	5.54629	0	1	1	0.0294798	5.54629	0	1	1
B9J08_000459	NA	Ortholog(s) have role in endoplasmic reticulum to Golgi vesicle-mediated transport, protein retention in ER lumen, vesicle organization and COPII-coated ER to Golgi transport vesicle, endoplasmic reticulum localization	CR_07590W_A/EMP24	EMP24	-0.0295612	7.41707	0	1	1	-0.136647	7.41707	0	1	1	-0.197526	7.41707	0	1	1
B9J08_000460	NA	Ortholog(s) have L-aspartate:2-oxoglutarate aminotransferase activity, ribosomal large subunit binding activity and role in aspartate biosynthetic process, negative regulation of translation in response to oxidative stress	CR_07620W_A/AAT21	AAT2	0.214254	8.77089	0	1	1	0.123973	8.77089	0	1	1	0.105041	8.77089	0	1	1
B9J08_000461	NA	Has domain(s) with predicted structural constituent of ribosome activity, role in translation and ribosome localization	NA	NA	-0.083472	9.39876	0	1	1	-0.0536386	9.39876	0	1	1	-0.158008	9.39876	0	1	1
B9J08_000462	NA	Ortholog(s) have protein serine/threonine phosphatase activity	CR_07650W_A/GLC7	GLC7	-0.158183	7.37157	0	1	1	-0.151711	7.37157	0	1	1	-0.161036	7.37157	0	1	1
B9J08_000463	NA	Ortholog(s) have ATPase activator activity, role in vacuolar transport and cytoplasm, endosome localization	CR_07640C_A	VFA1	0.204208	7.12514	0	1	1	0.191799	7.12514	0	1	1	0.351963	7.12514	0	1	1
B9J08_000464	NA	Ortholog(s) have signal recognition particle binding activity, role in protein targeting to ER and endoplasmic reticulum membrane, signal recognition particle receptor complex localization	CR_07660C_A	SRP102	0.11786	6.04642	0	1	1	0.1342	6.04642	0	1	1	0.273967	6.04642	0	1	1
B9J08_000465	NA	Ortholog(s) have chorismate synthase activity, riboflavin reductase (NADPH) activity, role in aromatic amino acid family biosynthetic process and cytoplasm localization	CR_07710W_A/ARO2	ARO2	-0.0303983	8.38208	0	1	1	0.0181301	8.38208	0	1	1	0.108016	8.38208	0	1	1
B9J08_000466	NA	Ortholog of C. albicans SC5314 : CR_07460C_A, C. dubliniensis CD36 : Cd36_33080, C. parapsilosis CDC317 : CPAR2_204390 and Candida tenuis NRRL Y-1498 : CANTEDRAFT_105095	CR_07460C_A	NA	-0.0302637	5.86536	0	1	1	0.0255635	5.86536	0	1	1	0.0813185	5.86536	0	1	1
B9J08_000467	NA	Ortholog(s) have DNA-binding transcription factor activity and role in cellular response to sulfur dioxide, regulation of cellular response to stress	CR_07450C_A/MNL1	COM2	0.171781	8.10548	0	1	1	0.19702	8.10548	0	1	1	0.465642	8.10548	0	0.999995	1
B9J08_000468	ACE2	Predicted DNA-binding transcription factor; involved in regulation of cell morphology	CR_07440W_A/ACE2	ACE2	0.0448362	6.81237	0	1	1	0.158587	6.81237	0	1	1	0.362186	6.81237	0	1	1
B9J08_000469	NA	Ortholog(s) have role in 2-oxoglutarate metabolic process and mitochondrial nucleoid, mitochondrial oxoglutarate dehydrogenase complex localization	CR_07420W_A/KGD2	KGD2	-0.0919574	9.29661	0	1	1	-0.0992581	9.29661	0	1	1	-0.0527718	9.29661	0	1	1
B9J08_000471	NA	Has domain(s) with predicted membrane localization	CR_07120C_A	NA	0.0903518	5.09507	0	1	1	0.0304852	5.09507	0	1	1	0.100363	5.09507	0	1	1
B9J08_000472	NA	Protein of unknown function	NA	NA	0.130288	3.50367	0	1	1	0.283574	3.50367	0	0.999997	1	0.609863	3.50367	0	0.999439	1
B9J08_000473	NA	Ortholog(s) have FAD transmembrane transporter activity, calcium channel activity	CR_07100W_A/FLC2	FLC2	0.16302	7.45956	0	1	1	0.180192	7.45956	0	1	1	-0.0260202	7.45956	0	1	1
B9J08_000474	NA	Ortholog(s) have plasma membrane localization	NA	NA	-0.0161052	7.34852	0	1	1	-0.00500621	7.34852	0	1	1	-0.00583108	7.34852	0	1	1
B9J08_000475	NA	Ortholog(s) have ribosomal large subunit binding activity	CR_07080W_A	TIF6	-0.303026	6.33524	0	0.999996	1	-0.250473	6.33524	0	0.999998	1	-0.594697	6.33524	0	0.999414	1
B9J08_000476	NA	Ortholog(s) have ADP binding, ATP binding, ATPase, misfolded protein binding, protein-folding chaperone binding, unfolded protein binding activity	CR_08250C_A/HSP104	HSP104	0.0779956	8.86728	0	1	1	-0.0289845	8.86728	0	1	1	0.496081	8.86728	0	0.999936	1
B9J08_000478	NA	Ortholog of C. albicans SC5314 : C1_08060W_A/OFR1, C. dubliniensis CD36 : Cd36_07570, C. parapsilosis CDC317 : CPAR2_804130 and Candida tenuis NRRL Y-1498 : CANTEDRAFT_114111	C1_08060W_A/OFR1	NA	0.0367041	6.37602	0	1	1	0.0453358	6.37602	0	1	1	0.0441547	6.37602	0	1	1
B9J08_000479	CDR4	Putative ABC transporter family transmembrane transporter; transcriptionally upregulated in response to fluconazole and azoffluxin but does not appear to act in efflux	C1_08070W_A/CDR4	NA	0.0582514	5.59989	0	1	1	0.135123	5.59989	0	1	1	0.207951	5.59989	0	1	1
B9J08_000480	NA	Ortholog(s) have ATPase, polyubiquitin modification-dependent protein binding, protein phosphatase regulator activity, ubiquitin binding activity	C1_10790W_A/CDC48	CDC48	0.0324749	10.1157	0	1	1	0.0379299	10.1157	0	1	1	0.150818	10.1157	0	1	1
B9J08_000481	NA	Ortholog of C. albicans SC5314 : C1_13520C_A/MCU1, C. dubliniensis CD36 : Cd36_12520, C. parapsilosis CDC317 : CPAR2_201720 and Candida tenuis NRRL Y-1498 : CANTEDRAFT_108003	C1_13520C_A/MCU1	NA	-0.0393647	6.0427	0	1	1	-0.0437258	6.0427	0	1	1	-0.115094	6.0427	0	1	1
B9J08_000482	NA	Ortholog(s) have role in intracellular calcium ion homeostasis, regulation of G0 to G1 transition	C1_13490C_A	ECM27	0.149624	6.02297	0	1	1	0.196329	6.02297	0	1	1	0.276246	6.02297	0	1	1
B9J08_000483	NA	Ortholog(s) have unfolded protein binding activity and role in SRP-dependent cotranslational protein targeting to membrane, translocation, protein folding	C1_13480W_A/HSP70	SSA4	0.575635	7.91242	0	0.999321	1	0.599962	7.91242	0	0.998968	1	1.19091	7.91242	1.87573	0.0429453	1
B9J08_000484	NA	Ortholog(s) have lipoic acid binding activity, role in glycine catabolic process, one-carbon metabolic process, protein lipoylation and glycine cleavage complex, mitochondrion localization	C1_13680C_A/GCV3	GCV3	0.125091	8.83389	0	1	1	0.166867	8.83389	0	1	1	0.301113	8.83389	0	1	1
B9J08_000485	NA	Ortholog(s) have SNAP receptor activity and role in Golgi to plasma membrane transport, ascospore-type prospore membrane formation, endocytosis, exocytosis, vesicle fusion	C1_13690C_A	SNC2	0.156005	7.33441	0	1	1	0.136624	7.33441	0	1	1	0.222174	7.33441	0	1	1
B9J08_000486	NA	Ortholog(s) have ATPase, structural constituent of cytoskeleton activity	C1_13700W_A/ACT1	ACT1	0.0777627	11.9442	0	1	1	0.0505273	11.9442	0	1	1	0.0742649	11.9442	0	1	1
B9J08_000487	NA	Ortholog(s) have fumarate reductase (NADH) activity, role in FAD metabolic process, protein folding in endoplasmic reticulum and endoplasmic reticulum, mitochondrion localization	C1_13670W_A/OSM2	OSM1	-0.0521441	6.14411	0	1	1	-0.0623227	6.14411	0	1	1	0.0446083	6.14411	0	1	1
B9J08_000488	NA	Ortholog(s) have DNA translocase activity and role in DNA geometric change, DNA recombination, chromatin remodeling, heteroduplex formation, meiotic gene conversion, reciprocal meiotic recombination, telomere maintenance via recombination	C1_13660W_A/RAD54	RAD54	-0.0592398	6.05683	0	1	1	-0.0771367	6.05683	0	1	1	0.0353568	6.05683	0	1	1
B9J08_000489	NA	Ortholog(s) have GTPase regulator activity and cytoplasm, nucleus localization	C1_13650C_A	YRB30	0.0500068	5.09082	0	1	1	0.0130548	5.09082	0	1	1	0.0992741	5.09082	0	1	1
B9J08_000490	NA	Ortholog(s) have DNA-binding transcription factor activity, RNA polymerase II-specific activity, role in positive regulation of transcription by RNA polymerase II and nucleus localization	C1_13640W_A/CUP2	HAA1	0.0125843	8.1412	0	1	1	0.0604334	8.1412	0	1	1	0.0725121	8.1412	0	1	1
B9J08_000491	NA	Ortholog(s) have L-lactate dehydrogenase (cytochrome) activity, role in lactate metabolic process and mitochondrial intermembrane space, mitochondrion localization	C1_13630W_A/CYB2	CYB2	0.275654	6.39958	0	1	1	0.269821	6.39958	0	1	1	0.310138	6.39958	0	1	1
B9J08_000492	NA	Ortholog(s) have actin filament binding, calmodulin binding, microfilament motor activity, small GTPase binding activity	C1_13780W_A/MYO2	MYO2	-0.00201198	8.41307	0	1	1	0.100144	8.41307	0	1	1	0.217834	8.41307	0	1	1
B9J08_000493	NA	Ortholog of S. cerevisiae : YBL029C-A, C. albicans SC5314 : C1_02060W_A, C. glabrata CBS138 : CAGL0F04191g, C. dubliniensis CD36 : Cd36_01920 and C. parapsilosis CDC317 : CPAR2_108200	C1_02060W_A	YBL029C-A	0.234351	6.25704	0	1	1	0.225258	6.25704	0	1	1	0.287983	6.25704	0	1	1
B9J08_000494	NA	Ortholog(s) have glycerol-3-phosphate transmembrane transporter activity, inorganic phosphate transmembrane transporter activity	C1_02050C_A/PHO91	PHO91	0.113115	7.42378	0	1	1	0.189468	7.42378	0	1	1	0.314208	7.42378	0	1	1
B9J08_000495	NA	Ortholog(s) have mitochondrial outer membrane localization	C1_02040C_A	UBP16	-0.0655228	7.19933	0	1	1	-0.0225776	7.19933	0	1	1	0.00903003	7.19933	0	1	1
B9J08_000496	NA	Ortholog(s) have 5-formyltetrahydrofolate cyclo-ligase activity and role in folic acid-containing compound biosynthetic process	C1_02020W_A	FAU1	-0.0148559	7.41529	0	1	1	0.0199408	7.41529	0	1	1	0.0300701	7.41529	0	1	1
B9J08_000497	NA	Ortholog(s) have RNA polymerase III core binding activity, role in negative regulation of transcription by RNA polymerase III and cytoplasm, nucleolus, nucleus localization	C2_08120W_A/MAF1	MAF1	0.162318	6.43472	0	1	1	0.230851	6.43472	0	1	1	0.277444	6.43472	0	1	1
B9J08_000498	NA	Ortholog(s) have inorganic diphosphate phosphatase activity	C2_08810C_A/IPP1	IPP1	0.0576405	10.1822	0	1	1	0.0271013	10.1822	0	1	1	0.0788564	10.1822	0	1	1
B9J08_000499	NA	Ortholog(s) have DNA end binding, chromatin binding activity	C2_08820C_A/SPO11	SPO11	0.0358888	5.31904	0	1	1	0.0521688	5.31904	0	1	1	0.0470731	5.31904	0	1	1
B9J08_000500	NA	Ortholog(s) have protein-membrane adaptor activity, role in chitin localization, protein localization to plasma membrane, vesicle-mediated transport and endoplasmic reticulum membrane, plasma membrane localization	C2_08830W_A	RCR1	0.129917	6.09016	0	1	1	0.172487	6.09016	0	1	1	0.414282	6.09016	0	1	1
B9J08_000501	NA	Has domain(s) with predicted calcium-activated cation channel activity and membrane localization	C2_08140C_A/PHM7	PHM7	0.100278	9.22981	0	1	1	0.228585	9.22981	0	1	1	0.542433	9.22981	0	1	1
B9J08_000502	NA	Protein of unknown function	NA	NA	0.180387	3.43643	0	1	1	0.179513	3.43643	0	1	1	0.210586	3.43643	0	1	1
B9J08_000503	NA	Ortholog(s) have glycerol-3-phosphate transmembrane transporter activity, glycerophosphodiester transmembrane transporter activity	C2_06590C_A/GIT1	GIT1	0.0430522	5.3585	0	1	1	-0.0165433	5.3585	0	1	1	-0.0587206	5.3585	0	1	1
B9J08_000504	NA	Ortholog(s) have phosphatidylinositol-4,5-bisphosphate 5-phosphatase activity, role in phosphatidylinositol dephosphorylation and cytoplasm, membrane localization	C2_09770C_A/INP51	INP51	0.15691	5.96491	0	1	1	0.252425	5.96491	0	1	1	0.34743	5.96491	0	1	1
B9J08_000505	NA	Protein of unknown function	NA	NA	0.046715	5.43978	0	1	1	0.0340914	5.43978	0	1	1	0.11691	5.43978	0	1	1
B9J08_000506	NA	Ortholog(s) have proton-transporting ATPase activity, rotational mechanism activity, role in vacuolar acidification and fungal-type vacuole membrane, membrane raft, vacuolar proton-transporting V-type ATPase complex localization	C4_06400C_A/VMA8	VMA8	0.0326721	7.75789	0	1	1	0.0379221	7.75789	0	1	1	0.127087	7.75789	0	1	1
B9J08_000507	NA	Has domain(s) with predicted flavin adenine dinucleotide binding, oxidoreductase activity, oxidoreductase activity, acting on the CH-CH group of donors activity and role in electron transport chain, tricarboxylic acid cycle	C4_06610C_A/SDH12	NA	-0.11308	9.6102	0	1	1	-0.0395146	9.6102	0	1	1	-0.0716713	9.6102	0	1	1
B9J08_000508	NA	Ortholog(s) have role in negative regulation of TORC1 signaling and cytoplasm localization	C1_04780C_A	SCY1	-0.0507195	6.20452	0	1	1	-0.0145501	6.20452	0	1	1	-0.000380066	6.20452	0	1	1
B9J08_000509	NA	Has domain(s) with predicted hydrolase activity	C1_00680W_A/ASM3	NA	0.0523092	5.52603	0	1	1	0.0825679	5.52603	0	1	1	-0.0405833	5.52603	0	1	1
B9J08_000510	NA	Ortholog(s) have guanyl-nucleotide exchange factor activity, phosphatidylinositol-4,5-bisphosphate binding activity	C2_03240C_A/ROM2	ROM2	-0.0128516	7.82584	0	1	1	0.0813935	7.82584	0	1	1	0.139454	7.82584	0	1	1
B9J08_000511	NA	Ortholog(s) have fatty acid elongase activity	C2_03230C_A/FEN12	ELO3	-0.180728	7.44635	0	1	1	-0.105321	7.44635	0	1	1	-0.388734	7.44635	0	0.999999	1
B9J08_000512	NA	Ortholog of S. cerevisiae : YBR096W, C. albicans SC5314 : C2_03170W_A, C. glabrata CBS138 : CAGL0H08459g, C. dubliniensis CD36 : Cd36_17940 and C. parapsilosis CDC317 : CPAR2_211730	C2_03170W_A	YBR096W	0.105884	7.22786	0	1	1	0.0722701	7.22786	0	1	1	-0.0568523	7.22786	0	1	1
B9J08_000513	NA	Ortholog(s) have ubiquitin-protein transferase activity	C2_03180C_A/TOM1	TOM1	-0.0181291	7.84221	0	1	1	0.167142	7.84221	0	1	1	0.316196	7.84221	0	1	1
B9J08_000514	NA	Ortholog(s) have DNA strand exchange activity, DNA/DNA annealing activity, single-stranded DNA binding activity	C6_00510C_A/RAD52	RAD52	-0.0135229	5.67724	0	1	1	-0.0662687	5.67724	0	1	1	-0.215507	5.67724	0	1	1
B9J08_000515	NA	Ortholog(s) have NEDD8 activating enzyme activity and role in protein neddylation	C6_00500C_A	UBA3	0.0621499	5.87127	0	1	1	0.161227	5.87127	0	1	1	0.272438	5.87127	0	1	1
B9J08_000516	NA	Ortholog(s) have phospholipase A2 activity, role in cardiolipin acyl-chain remodeling, cardiolipin metabolic process and mitochondrial inner membrane, mitochondrion localization	C6_00490W_A	CLD1	0.0758657	5.8334	0	1	1	0.132522	5.8334	0	1	1	0.288766	5.8334	0	1	1
B9J08_000517	NA	Ortholog(s) have ferroxidase activity, role in reductive iron assimilation and high-affinity iron permease complex localization	C6_00480C_A/FET31	NA	-0.0850325	10.1796	0	1	1	-0.121984	10.1796	0	1	1	-0.140173	10.1796	0	1	1
B9J08_000518	NA	Ortholog(s) have role in Golgi to vacuole transport, protein targeting to vacuole and AP-3 adaptor complex localization	C6_00430C_A	APM3	0.0876218	6.416	0	1	1	0.179135	6.416	0	1	1	0.15408	6.416	0	1	1
B9J08_000519	NA	Has domain(s) with predicted enzyme regulator activity, role in dolichol metabolic process and endoplasmic reticulum membrane localization	C6_00420W_A/DPM2	NA	-0.0367063	6.04316	0	1	1	-0.0549984	6.04316	0	1	1	-0.196142	6.04316	0	1	1
B9J08_000520	NA	Ortholog(s) have role in Golgi to plasma membrane transport, exocytosis and plasma membrane localization	C6_00410C_A/SRO77	SRO77	0.0471245	7.59529	0	1	1	0.125343	7.59529	0	1	1	0.152162	7.59529	0	1	1
B9J08_000521	NA	Ortholog of C. albicans SC5314 : C6_00400C_A, C. dubliniensis CD36 : Cd36_60350, C. parapsilosis CDC317 : CPAR2_603550 and Candida tenuis NRRL Y-1498 : CANTEDRAFT_114325	C6_00400C_A	NA	0.115437	5.43327	0	1	1	0.102586	5.43327	0	1	1	0.227988	5.43327	0	1	1
B9J08_000522	NA	Ortholog(s) have serine-tRNA ligase activity, role in mitochondrial seryl-tRNA aminoacylation and mitochondrion localization	C6_00390W_A	DIA4	0.0875801	7.38533	0	1	1	0.127952	7.38533	0	1	1	0.336096	7.38533	0	1	1
B9J08_000523	NA	Ortholog(s) have metalloendopeptidase activity, role in intracellular iron ion homeostasis, protein processing involved in protein targeting to mitochondrion, protein stabilization and mitochondrial matrix localization	C6_00340C_A/OCT1	NA	-0.051985	6.16533	0	1	1	-0.0301849	6.16533	0	1	1	-0.165048	6.16533	0	1	1
B9J08_000524	NA	Ortholog(s) have role in cell wall integrity MAPK cascade	C6_00350W_A/PKH3	PKH3	0.0609187	7.18811	0	1	1	0.137624	7.18811	0	1	1	0.147452	7.18811	0	1	1
B9J08_000525	NA	Ortholog(s) have mitochondrial intermembrane space localization	C6_00360C_A	MIX23	0.113832	5.08819	0	1	1	0.0827096	5.08819	0	1	1	0.219273	5.08819	0	1	1
B9J08_000526	NA	Ortholog of Candida tenuis NRRL Y-1498 : CANTEDRAFT_91525, Debaryomyces hansenii CBS767 : DEHA2G04862g, Pichia stipitis Pignal : PICST_31875 and Candida guilliermondii ATCC 6260 : PGUG_02950	NA	NA	-0.00745858	6.98856	0	1	1	-0.0177823	6.98856	0	1	1	0.0522656	6.98856	0	1	1
B9J08_000527	NA	Ortholog(s) have role in ESCRT III complex assembly, late endosome to vacuole transport, late endosome to vacuole transport via multivesicular body sorting pathway, protein targeting to vacuole and cytoplasm, late endosome localization	C5_02830W_A	DID2	0.0870767	5.64665	0	1	1	0.0997724	5.64665	0	1	1	0.0876011	5.64665	0	1	1
B9J08_000528	NA	Ortholog(s) have manganese ion binding, superoxide dismutase activity, role in reactive oxygen species metabolic process, removal of superoxide radicals and mitochondrial matrix, mitochondrion localization	C1_01520C_A/SOD2	SOD2	0.0771143	8.78971	0	1	1	0.141173	8.78971	0	1	1	0.115562	8.78971	0	1	1
B9J08_000529	NA	Ortholog(s) have phosphatidylinositol-3-phosphate binding, protein carrier activity	C1_01550W_A/VPS17	VPS17	0.143087	6.71603	0	1	1	0.215522	6.71603	0	1	1	0.343008	6.71603	0	1	1
B9J08_000530	NA	Ortholog(s) have role in mitochondrial fusion and mitochondrial outer membrane localization	C5_04170W_A	UGO1	0.111252	6.8962	0	1	1	0.118843	6.8962	0	1	1	0.24802	6.8962	0	1	1
B9J08_000531	NA	Ortholog(s) have histone H3K4 methyltransferase activity, role in subtelomeric heterochromatin formation and Set1C/COMPASS complex localization	C5_04160W_A/SDC1	SDC1	0.0289175	4.81681	0	1	1	0.0391399	4.81681	0	1	1	0.117571	4.81681	0	1	1
B9J08_000532	NA	Ortholog(s) have SNAP receptor activity, role in endocytosis, vesicle fusion and SNARE complex, endosome, trans-Golgi network localization	C5_04150C_A	TLG1	0.105117	5.81776	0	1	1	0.068587	5.81776	0	1	1	0.150717	5.81776	0	1	1
B9J08_000533	NA	Ortholog(s) have transcription coregulator activity and role in chromatin organization, invasive growth in response to glucose limitation, pseudohyphal growth, transcription by RNA polymerase II	CR_10450C_A/SPT3	SPT3	0.0761292	4.96021	0	1	1	-0.0343679	4.96021	0	1	1	-0.0833583	4.96021	0	1	1
B9J08_000534	NA	Ortholog(s) have chromatin binding activity and role in DNA clamp unloading, DNA-templated DNA replication, double-strand break repair via homologous recombination, mitotic sister chromatid cohesion, retrotransposon silencing	CR_10440W_A	ELG1	0.00504088	5.28966	0	1	1	-0.0478655	5.28966	0	1	1	-0.06063	5.28966	0	1	1
B9J08_000535	NA	Ortholog(s) have ATPase activator activity, role in mRNA splicing, via spliceosome and spliceosomal complex localization	CR_10430C_A	SPP2	0.0586001	3.99385	0	1	1	-0.0458004	3.99385	0	1	1	-0.128914	3.99385	0	1	1
B9J08_000536	NA	Has domain(s) with predicted role in mitochondrion inheritance and mitochondrial inner membrane localization	CR_10420W_A	NA	-0.274568	5.91647	0	0.999999	1	-0.272714	5.91647	0	0.999999	1	-0.451886	5.91647	0	0.999982	1
B9J08_000537	NA	Ortholog(s) have rRNA primary transcript binding, unfolded protein binding activity	CR_10410C_A	PNO1	-0.41434	5.21397	0	0.999851	1	-0.578935	5.21397	0	0.998053	1	-0.920452	5.21397	0	0.734185	1
B9J08_000538	NA	Ortholog(s) have peptide alpha-N-acetyltransferase activity, peptide-glutamate-alpha-N-acetyltransferase activity, peptide-serine-alpha-N-acetyltransferase activity	CR_10400W_A	ARD1	-0.0872107	6.01216	0	1	1	-0.120639	6.01216	0	1	1	-0.319248	6.01216	0	0.999998	1
B9J08_000539	NA	Ortholog(s) have guanyl-nucleotide exchange factor activity, role in endoplasmic reticulum to Golgi vesicle-mediated transport and TRAPPI protein complex, TRAPPII protein complex, TRAPPIII protein complex localization	CR_10390W_A	TRS31	0.0913973	5.55117	0	1	1	0.0393819	5.55117	0	1	1	0.254285	5.55117	0	1	1
B9J08_000540	NA	Protein of unknown function	NA	NA	-0.00473581	3.44675	0	1	1	0.020815	3.44675	0	1	1	0.0842221	3.44675	0	1	1
B9J08_000541	NA	Ortholog(s) have histone acetyltransferase activity, role in replication-born double-strand break repair via sister chromatid exchange and ADA complex localization	CR_10230W_A	AHC1	0.0406455	6.41376	0	1	1	0.000154539	6.41376	0	1	1	0.0164478	6.41376	0	1	1
B9J08_000542	NA	Ortholog(s) have protein tyrosine phosphatase activity	CR_10340W_A/PTP3	PTP3	0.0749468	6.30846	0	1	1	0.103417	6.30846	0	1	1	0.21047	6.30846	0	1	1
B9J08_000543	NA	Ortholog(s) have antioxidant activity, disulfide oxidoreductase activity, protein-disulfide reductase activity	CR_10350C_A/TRX1	TRX1	0.0951631	8.27218	0	1	1	0.165625	8.27218	0	1	1	0.207824	8.27218	0	1	1
B9J08_000544	NA	Ortholog(s) have [cytochrome c]-lysine N-methyltransferase activity, role in peptidyl-lysine methylation and cytosol localization	CR_10360C_A/CTM1	CTM1	0.133529	6.03476	0	1	1	0.13767	6.03476	0	1	1	0.0736192	6.03476	0	1	1
B9J08_000545	NA	Ortholog(s) have translation initiation factor activity and role in cytoplasmic translation, maturation of SSU-rRNA from tricistronic rRNA transcript (SSU-rRNA, 5.8S rRNA, LSU-rRNA)	CR_10370W_A/HCR1	HCR1	0.0204365	8.32505	0	1	1	0.00186404	8.32505	0	1	1	-0.0621859	8.32505	0	1	1
B9J08_000546	NA	Ortholog(s) have role in mRNA metabolic process, mitochondrial translational initiation	C1_14380C_A	AEP3	-0.0904908	5.32154	0	1	1	-0.107394	5.32154	0	1	1	-0.224609	5.32154	0	1	1
B9J08_000547	NA	Ortholog(s) have GTPase activator activity, role in establishment or maintenance of cell polarity, positive regulation of GTPase activity and cytoplasmic vesicle membrane, plasma membrane localization	C6_02140W_A	RGD3	-0.00324812	6.15901	0	1	1	-0.0236451	6.15901	0	1	1	-0.0375201	6.15901	0	1	1
B9J08_000548	NA	Ortholog(s) have magnesium ion transmembrane transporter activity, role in mitochondrial magnesium ion transmembrane transport and mitochondrial inner membrane localization	C6_02150C_A	MFM1	-0.0110596	5.36608	0	1	1	-0.00531451	5.36608	0	1	1	0.0197827	5.36608	0	1	1
B9J08_000549	NA	Ortholog(s) have protein serine/threonine kinase activity, role in regulation of protein localization to mitotic spindle pole body, septation initiation signaling and new mitotic spindle pole body localization	C6_02160W_A	NA	-0.0122394	5.21708	0	1	1	0.0306926	5.21708	0	1	1	-0.122903	5.21708	0	1	1
B9J08_000550	NA	Ortholog(s) have histone H3K4 methyltransferase activity, role in regulation of meiotic DNA double-strand break formation, subtelomeric heterochromatin formation, telomere maintenance and Set1C/COMPASS complex localization	C6_02170C_A/SWD3	SWD3	0.0447889	5.37248	0	1	1	0.153114	5.37248	0	1	1	0.114195	5.37248	0	1	1
B9J08_000551	NA	Ortholog(s) have role in late endosome to vacuole transport via multivesicular body sorting pathway and Vps55/Vps68 complex, fungal-type vacuole membrane localization	C6_02180W_A	VPS68	-0.0495167	5.47026	0	1	1	-0.0127269	5.47026	0	1	1	-0.0268268	5.47026	0	1	1
B9J08_000552	NA	Ortholog(s) have cyclin binding, enzyme inhibitor activity, protein serine/threonine kinase activity, protein serine/threonine/tyrosine kinase activity	C6_02190C_A	MCK1	0.146983	6.94673	0	1	1	0.231922	6.94673	0	1	1	0.405187	6.94673	0	1	1
B9J08_000553	NA	Ortholog(s) have structural constituent of ribosome activity and mitochondrial small ribosomal subunit localization	C6_01980C_A	MRPS18	-0.230954	6.1331	0	1	1	-0.238355	6.1331	0	1	1	-0.268129	6.1331	0	1	1
B9J08_000554	NA	Ortholog(s) have RNA binding activity, role in ribosomal large subunit assembly and cytosolic large ribosomal subunit, preribosome, large subunit precursor localization	C6_01970C_A/RPL25	RPL25	-0.116559	10.3504	0	1	1	-0.118065	10.3504	0	1	1	-0.260123	10.3504	0	1	1
B9J08_000555	NA	Ortholog(s) have Rho GDP-dissociation inhibitor activity and role in maintenance of cell polarity, regulation of Rho protein signal transduction	C6_02090C_A	PXL1	-0.203391	6.70465	0	1	1	-0.365904	6.70465	0	1	1	-0.539975	6.70465	0	0.999989	1
B9J08_000556	NA	Ortholog(s) have role in mitotic spindle elongation, vesicle-mediated transport and Golgi membrane localization	C6_02640C_A	TVP38	0.0287719	5.87768	0	1	1	-0.0547056	5.87768	0	1	1	-0.133246	5.87768	0	1	1
B9J08_000557	NA	Ortholog of Candida tenuis NRRL Y-1498 : CANTEDRAFT_114422, Debaryomyces hansenii CBS767 : DEHA2E04752g, Pichia stipitis Pignal : PICST_88266 and Candida guilliermondii ATCC 6260 : PGUG_02639	NA	NA	0.218719	-0.0260581	0	0.999895	1	0.48226	-0.0260581	0	0.997883	1	0.517189	-0.0260581	0	0.996487	1
B9J08_000558	NA	Has domain(s) with predicted transmembrane transporter activity and role in transmembrane transport	CR_09700W_A	NA	0.121065	5.58304	0	1	1	0.240767	5.58304	0	1	1	-0.0128143	5.58304	0	1	1
B9J08_000559	NA	Ortholog(s) have S-formylglutathione hydrolase activity, role in formaldehyde catabolic process and cytosol localization	CR_09670C_A	YJL068C	0.0782033	6.38091	0	1	1	0.0597243	6.38091	0	1	1	0.0465246	6.38091	0	1	1
B9J08_000560	NA	Has domain(s) with predicted role in regulation of cell cycle	CR_09660W_A	YLR287C	-0.0831639	5.56787	0	1	1	-0.15902	5.56787	0	1	1	-0.19338	5.56787	0	1	1
B9J08_000561	NA	Ortholog(s) have Arp2/3 complex binding, actin binding, actin monomer binding activity	CR_09650W_A/WAL1	LAS17	-0.048598	6.51826	0	1	1	-0.114197	6.51826	0	1	1	-0.00560382	6.51826	0	1	1
B9J08_000562	NA	Protein of unknown function	NA	NA	-0.0329922	-0.0178867	0	0.999966	1	-0.330659	-0.0178867	0	0.998255	1	-0.372358	-0.0178867	0	0.996953	1
B9J08_000563	NA	Ortholog of Candida guilliermondii ATCC 6260 : PGUG_03279 and Candida lusitaniae ATCC 42720 : CLUG_01520	NA	NA	-0.181779	-0.318885	0	0.999733	1	-0.178352	-0.318885	0	0.99973	1	-0.419757	-0.318885	0	0.995794	1
B9J08_000565	NA	Ortholog(s) have structural constituent of ribosome activity and mitochondrial large ribosomal subunit localization	CR_07390C_A/MRPL8	MRPL8	-0.143436	6.96526	0	1	1	-0.129881	6.96526	0	1	1	-0.29521	6.96526	0	1	1
B9J08_000566	NA	Ortholog(s) have 3-dehydrosphinganine reductase activity, role in 3-keto-sphinganine metabolic process, sphingolipid biosynthetic process and lipid droplet localization	CR_07380C_A/KSR1	TSC10	0.111314	6.1074	0	1	1	0.140724	6.1074	0	1	1	0.0660317	6.1074	0	1	1
B9J08_000567	NA	Has domain(s) with predicted role in cristae formation and MICOS complex, mitochondrial crista junction localization	CR_07370W_A	NA	-0.0627536	5.89158	0	1	1	-0.150555	5.89158	0	1	1	-0.107267	5.89158	0	1	1
B9J08_000568	NA	Has domain(s) with predicted oxidoreductase activity	NA	NA	0.0447802	3.44264	0	1	1	-0.18114	3.44264	0	1	1	-0.196352	3.44264	0	1	1
B9J08_000569	NA	Ortholog(s) have structural constituent of ribosome activity, role in mitochondrial translation and mitochondrial large ribosomal subunit localization	CR_07320C_A	MRPL4	-0.0791407	7.42632	0	1	1	-0.065683	7.42632	0	1	1	-0.215563	7.42632	0	1	1
B9J08_000570	NA	Ortholog(s) have RNA binding, U2 snRNA binding, chromatin binding, poly(U) RNA binding, telomerase RNA binding activity and role in mRNA splicing, via spliceosome	CR_07330W_A/SMX4	LSM3	0.0425935	5.33425	0	1	1	-0.0350203	5.33425	0	1	1	-0.189257	5.33425	0	1	1
B9J08_000571	NA	Ortholog of C. albicans SC5314 : CR_07340C_A, C. dubliniensis CD36 : Cd36_32970, C. parapsilosis CDC317 : CPAR2_701710 and Candida tenuis NRRL Y-1498 : CANTEDRAFT_106599	CR_07340C_A	NA	0.0202306	5.83481	0	1	1	0.0564711	5.83481	0	1	1	0.083648	5.83481	0	1	1
B9J08_000572	NA	Ortholog(s) have role in ER-dependent peroxisome organization, retrograde vesicle-mediated transport, Golgi to endoplasmic reticulum, vesicle-mediated transport	CR_07350W_A	SEC39	0.0920806	6.85427	0	1	1	0.128293	6.85427	0	1	1	0.257746	6.85427	0	1	1
B9J08_000573	NA	Has domain(s) with predicted ATPase, DNA helicase activity and role in DNA repair, telomere maintenance	NA	NA	0.00946026	4.8359	0	1	1	-0.0936181	4.8359	0	1	1	-0.172087	4.8359	0	1	1
B9J08_000574	NA	Ortholog(s) have DNA helicase activity, G-quadruplex DNA binding, centromeric DNA binding, single-stranded DNA binding, telomerase inhibitor activity, telomeric DNA binding activity	CR_07360W_A/PIF1	PIF1	0.0213049	4.49279	0	1	1	0.0143661	4.49279	0	1	1	-0.0108745	4.49279	0	1	1
B9J08_000575	NA	Has domain(s) with predicted ATP binding, nucleic acid binding activity	CR_07310W_A	NA	-0.0561971	4.98783	0	1	1	-0.0383397	4.98783	0	1	1	-0.0961651	4.98783	0	1	1
B9J08_000576	NA	Ortholog(s) have lysophospholipase activity, role in phosphatidylcholine catabolic process, regulation of phospholipid biosynthetic process and endoplasmic reticulum localization	CR_08300C_A	NTE1	-0.0227549	6.32498	0	1	1	0.0868006	6.32498	0	1	1	0.249347	6.32498	0	1	1
B9J08_000577	NA	Has domain(s) with predicted pyridoxal phosphate binding activity and role in biosynthetic process	CR_08000C_A	NA	0.130427	7.0772	0	1	1	0.127617	7.0772	0	1	1	0.0970611	7.0772	0	1	1
B9J08_000578	NA	Ortholog(s) have SCF ubiquitin ligase complex localization	CR_07920W_A	LUG1	-0.0545898	5.75248	0	1	1	-0.0406197	5.75248	0	1	1	0.101447	5.75248	0	1	1
B9J08_000579	NA	Ortholog of C. albicans SC5314 : CR_07700W_A, C. dubliniensis CD36 : Cd36_33350, C. parapsilosis CDC317 : CPAR2_701900 and Candida tenuis NRRL Y-1498 : CANTEDRAFT_114821	CR_07700W_A	NA	0.0995507	5.34445	0	1	1	-0.111212	5.34445	0	1	1	-0.205647	5.34445	0	1	1
B9J08_000580	NA	Ortholog(s) have guanyl-nucleotide exchange factor activity, zinc ion binding activity, role in post-Golgi vesicle-mediated transport and cytosol, membrane localization	CR_07470W_A	DSS4	-0.00216957	4.93173	0	1	1	-0.0236253	4.93173	0	1	1	-0.00962947	4.93173	0	1	1
B9J08_000581	NA	Has domain(s) with predicted flavin adenine dinucleotide binding, long-chain-alcohol oxidase activity, oxidoreductase activity, acting on CH-OH group of donors activity	CR_07250C_A	NA	0.176763	8.48313	0	1	1	0.0863909	8.48313	0	1	1	0.302285	8.48313	0	1	1
B9J08_000582	NA	Has domain(s) with predicted transmembrane transporter activity, role in transmembrane transport and membrane localization	CR_07270C_A/HGT16	NA	-0.255574	3.38926	0	1	1	-0.274595	3.38926	0	1	1	-0.251392	3.38926	0	1	1
B9J08_000583	NA	Ortholog of C. albicans SC5314 : CR_08280W_A, C. dubliniensis CD36 : Cd36_33870, C. parapsilosis CDC317 : CPAR2_204450 and Candida tenuis NRRL Y-1498 : CANTEDRAFT_113827	CR_08280W_A	NA	-0.157946	4.58574	0	1	1	-0.252087	4.58574	0	1	1	-0.389028	4.58574	0	1	1
B9J08_000584	NA	Ortholog(s) have DNA-binding transcription factor binding, GTPase activator activity	CR_08290W_A	GTS1	0.141016	7.3373	0	1	1	0.105629	7.3373	0	1	1	0.242853	7.3373	0	1	1
B9J08_000586	NA	Ortholog of C. albicans SC5314 : C1_08050W_A/NUO4, C. dubliniensis CD36 : Cd36_07560, C. parapsilosis CDC317 : CPAR2_804330 and Candida tenuis NRRL Y-1498 : CANTEDRAFT_114110	C1_08050W_A/NUO4	NA	-0.116723	7.17837	0	1	1	-0.214027	7.17837	0	1	1	-0.277239	7.17837	0	1	1
B9J08_000587	NA	Ortholog(s) have actin monomer binding, guanyl-nucleotide exchange factor activity, phosphatidylinositol-4,5-bisphosphate binding, proline-rich region binding activity	C1_08030W_A/PFY1	PFY1	0.00871623	7.94407	0	1	1	0.0407145	7.94407	0	1	1	0.145578	7.94407	0	1	1
B9J08_000588	NA	Ortholog(s) have SUMO activating enzyme activity, role in protein sumoylation and SUMO activating enzyme complex, nucleus localization	C1_08020W_A/UBA2	UBA2	-0.0177061	7.10218	0	1	1	-0.0364962	7.10218	0	1	1	0.0744395	7.10218	0	1	1
B9J08_000589	NA	Ortholog(s) have dolichyl-phosphate beta-D-mannosyltransferase activity and role in GPI anchor biosynthetic process, dolichol-linked oligosaccharide biosynthetic process	C1_08010W_A/DPM1	DPM1	0.056685	7.6558	0	1	1	-0.0146642	7.6558	0	1	1	-0.0555871	7.6558	0	1	1
B9J08_000590	NA	Ortholog(s) have role in cellular response to temperature stimulus, regulation of heterochromatin formation and cytoplasmic stress granule, nucleus, protein aggregate center localization	C1_08000W_A/NRP1	NRP1	-0.0338189	7.06657	0	1	1	0.0106883	7.06657	0	1	1	0.0124247	7.06657	0	1	1
B9J08_000591	NA	Has domain(s) with predicted calcium-activated cation channel activity and membrane localization	C1_06270W_A	NA	-0.0229675	5.7994	0	1	1	0.0836715	5.7994	0	1	1	0.0480362	5.7994	0	1	1
B9J08_000592	NA	Has domain(s) with predicted DNA-binding transcription factor activity, RNA polymerase II-specific, zinc ion binding activity and role in regulation of DNA-templated transcription	C1_06280C_A/UME6	NA	0.0902073	3.38989	0	1	1	0.195962	3.38989	0	1	1	0.397571	3.38989	0	0.999999	1
B9J08_000593	NA	Has domain(s) with predicted phosphatidylinositol binding activity	C1_06320W_A	NA	0.0581925	5.34259	0	1	1	0.128832	5.34259	0	1	1	0.370545	5.34259	0	1	1
B9J08_000594	NA	Has domain(s) with predicted phosphatidylinositol binding activity	C1_06340W_A	NA	0.0495965	6.48747	0	1	1	0.0556535	6.48747	0	1	1	0.387283	6.48747	0	1	1
B9J08_000595	NA	Ortholog of C. albicans SC5314 : C1_06350W_A, C. dubliniensis CD36 : Cd36_05930, C. parapsilosis CDC317 : CPAR2_803870 and Candida tenuis NRRL Y-1498 : CANTEDRAFT_112418	C1_06350W_A	NA	0.00385138	4.82852	0	1	1	0.122488	4.82852	0	1	1	0.380519	4.82852	0	1	1
B9J08_000596	NA	Ortholog(s) have protein serine/threonine kinase activity, role in peptidyl-serine phosphorylation, protein autophosphorylation and cytoplasm localization	C1_06360W_A	YPK3	0.0280941	5.85955	0	1	1	0.0316935	5.85955	0	1	1	0.0087198	5.85955	0	1	1
B9J08_000597	NA	Ortholog of C. albicans SC5314 : C1_06380C_A, C. dubliniensis CD36 : Cd36_05960, C. parapsilosis CDC317 : CPAR2_301790 and Candida tenuis NRRL Y-1498 : CANTEDRAFT_112420	C1_06380C_A	NA	-0.149717	4.90658	0	1	1	-0.022848	4.90658	0	1	1	-0.0767948	4.90658	0	1	1
B9J08_000598	NA	Ortholog(s) have cysteine-type deubiquitinase activity, deNEDDylase activity and role in protein deneddylation	C1_06390W_A	YUH1	0.0678913	6.59694	0	1	1	0.0947239	6.59694	0	1	1	0.18184	6.59694	0	1	1
B9J08_000599	NA	Ortholog(s) have role in mRNA splicing, via spliceosome and euchromatin localization	C1_06400C_A	THP3	-0.059586	5.72376	0	1	1	-0.0466066	5.72376	0	1	1	-0.0434648	5.72376	0	1	1
B9J08_000600	NA	Ortholog of C. albicans SC5314 : C1_06410W_A, C. dubliniensis CD36 : Cd36_05990, Candida tenuis NRRL Y-1498 : CANTEDRAFT_91852 and Debaryomyces hansenii CBS767 : DEHA2G15356g	C1_06410W_A	NA	0.0924401	6.11422	0	1	1	0.0905203	6.11422	0	1	1	0.322621	6.11422	0	1	1
B9J08_000601	NA	Ortholog of S. cerevisiae : DSF2, C. albicans SC5314 : C1_06420C_A, C. glabrata CBS138 : CAGL0C04169g, C. dubliniensis CD36 : Cd36_06000 and C. parapsilosis CDC317 : CPAR2_206290	C1_06420C_A	DSF2	0.128975	5.75387	0	1	1	0.127789	5.75387	0	1	1	0.272282	5.75387	0	1	1
B9J08_000602	NA	Ortholog(s) have aminopeptidase activity, epoxide hydrolase activity and role in cellular lipid metabolic process, cytoplasm to vacuole transport by the NVT pathway, protein catabolic process	C1_10490W_A/LKH1	LAP2	-0.0712646	7.65191	0	1	1	-0.035244	7.65191	0	1	1	-0.0940931	7.65191	0	1	1
B9J08_000603	NA	Ortholog(s) have role in endoplasmic reticulum to Golgi vesicle-mediated transport and COPII-coated ER to Golgi transport vesicle, Golgi apparatus, endoplasmic reticulum, peroxisome localization	C1_06480C_A	YIP3	-0.0165108	6.08947	0	1	1	-0.0481493	6.08947	0	1	1	-0.257775	6.08947	0	1	1
B9J08_000604	NA	Has domain(s) with predicted structural constituent of ribosome activity, role in translation and ribosome localization	NA	NA	-0.117291	9.97226	0	1	1	-0.139725	9.97226	0	1	1	-0.344192	9.97226	0	1	1
B9J08_000605	NA	Ortholog(s) have small ribosomal subunit rRNA binding activity, role in maturation of SSU-rRNA from tricistronic rRNA transcript (SSU-rRNA, 5.8S rRNA, LSU-rRNA), ribosomal small subunit assembly and small-subunit processome localization	C1_06450C_A/RPS14B	RPS14B	-0.135058	10.6268	0	1	1	-0.134612	10.6268	0	1	1	-0.286142	10.6268	0	1	1
B9J08_000607	NA	Ortholog(s) have fungal-type vacuole membrane localization	C1_06510C_A	MCH4	-0.0366743	5.97999	0	1	1	0.0225302	5.97999	0	1	1	0.0428281	5.97999	0	1	1
B9J08_000608	NA	Ortholog of C. albicans SC5314 : C1_06500W_A, C. dubliniensis CD36 : Cd36_06080, C. parapsilosis CDC317 : CPAR2_803360 and Candida tenuis NRRL Y-1498 : CANTEDRAFT_112428	C1_06500W_A	NA	-0.00116546	5.70413	0	1	1	-0.0314701	5.70413	0	1	1	-0.180208	5.70413	0	1	1
B9J08_000609	NA	Ortholog of C. parapsilosis CDC317 : CPAR2_803370, Candida tenuis NRRL Y-1498 : CANTEDRAFT_117866, Debaryomyces hansenii CBS767 : DEHA2G15554g and Pichia stipitis Pignal : PICST_30338	NA	NA	0.04666	5.32105	0	1	1	0.0594977	5.32105	0	1	1	0.197834	5.32105	0	1	1
B9J08_000610	NA	Ortholog(s) have small GTPase binding activity, role in endocytosis, fungal-type cell wall organization, intracellular protein transport, protein lipidation, response to pH, vacuole organization and cytosol, late endosome localization	C1_06520C_A/BPH1	BPH1	0.0179321	5.2475	0	1	1	0.0763064	5.2475	0	1	1	0.0692909	5.2475	0	1	1
B9J08_000611	NA	Ortholog(s) have cysteine-type deubiquitinase activity, role in DNA damage response, negative regulation of mitochondrial fusion, protein deubiquitination and nuclear replication fork, nucleus localization	C1_06530C_A	UBP12	-0.026995	7.35561	0	1	1	0.00284631	7.35561	0	1	1	0.0448655	7.35561	0	1	1
B9J08_000612	NA	Ortholog(s) have role in exonucleolytic trimming to generate mature 3'-end of 5.8S rRNA from tricistronic rRNA transcript (SSU-rRNA, 5.8S rRNA, LSU-rRNA) and mRNA processing, more	C1_06540C_A	RRP43	-0.116325	5.26623	0	1	1	-0.125952	5.26623	0	1	1	-0.102509	5.26623	0	1	1
B9J08_000613	NA	Ortholog(s) have glutamate synthase (NADH) activity and role in L-glutamate biosynthetic process, ammonia assimilation cycle	C1_06550W_A/GLT1	GLT1	-0.150125	7.97038	0	1	1	0.0259252	7.97038	0	1	1	-0.0993799	7.97038	0	1	1
B9J08_000614	NA	Ortholog(s) have role in ascospore wall assembly, fungal-type cell wall organization and ascospore wall, fungal-type cell wall, plasma membrane, prospore membrane localization	C1_03190C_A/ECM33	ECM33	-0.0396628	10.47	0	1	1	-0.0128125	10.47	0	1	1	0.153556	10.47	0	1	1
B9J08_000615	NA	Ortholog of S. cerevisiae : YDR262W, C. albicans SC5314 : C1_03120W_A, C. glabrata CBS138 : CAGL0M08734g, C. dubliniensis CD36 : Cd36_02920 and C. parapsilosis CDC317 : CPAR2_108490	C1_03120W_A	YDR262W	0.269131	6.2602	0	1	1	0.263398	6.2602	0	1	1	0.314438	6.2602	0	1	1
B9J08_000616	NA	Ortholog(s) have phosphatidylinositol-4-phosphate binding, ubiquitin binding activity	C1_03130C_A/GGA2	GGA2	0.0648262	8.13946	0	1	1	0.0364591	8.13946	0	1	1	0.0658407	8.13946	0	1	1
B9J08_000617	NA	Ortholog(s) have role in endosome organization, regulation of protein localization and BLOC-1 complex localization	C1_03140W_A	CNL1	0.239865	5.30129	0	1	1	0.256301	5.30129	0	1	1	0.428252	5.30129	0	1	1
B9J08_000618	NA	Protein of unknown function	NA	NA	0.207967	6.36452	0	1	1	0.254329	6.36452	0	1	1	0.44836	6.36452	0	1	1
B9J08_000619	NA	Ortholog(s) have role in ubiquinone biosynthetic process and mitochondrial inner membrane, mitochondrion localization	C1_03160C_A/COQ4	COQ4	0.199325	7.93376	0	1	1	0.211627	7.93376	0	1	1	0.397166	7.93376	0	1	1
B9J08_000620	NA	Ortholog(s) have role in TOR signaling, re-entry into mitotic cell cycle after pheromone arrest and endoplasmic reticulum, endoplasmic reticulum membrane, endoplasmic reticulum-Golgi intermediate compartment localization	C1_03960C_A	VPS64	0.120715	6.4177	0	1	1	0.173736	6.4177	0	1	1	0.364168	6.4177	0	1	1
B9J08_000621	NA	Ortholog(s) have microtubule binding, microtubule plus-end binding activity	C1_03980W_A/SPC19	SPC19	0.116282	3.74054	0	1	1	0.0907138	3.74054	0	1	1	0.212975	3.74054	0	1	1
B9J08_000622	NA	Ortholog(s) have ligase activity and role in protein lipoylation	C1_03180W_A	LIP2	-0.0299265	6.29741	0	1	1	0.0224718	6.29741	0	1	1	0.102247	6.29741	0	1	1
B9J08_000623	NA	Ortholog(s) have nucleus-vacuole junction localization	C1_03170C_A	NVJ3	0.00657289	5.05907	0	1	1	0.00633798	5.05907	0	1	1	-0.0838462	5.05907	0	1	1
B9J08_000624	NA	Ortholog of C. albicans SC5314 : C1_03950C_A, C. dubliniensis CD36 : Cd36_03680, Candida tenuis NRRL Y-1498 : CANTEDRAFT_112439 and Debaryomyces hansenii CBS767 : DEHA2G15906g	C1_03950C_A	NA	0.0907686	4.26708	0	1	1	0.0626222	4.26708	0	1	1	-0.0229215	4.26708	0	1	1
B9J08_000625	NA	Ortholog(s) have succinate dehydrogenase (ubiquinone) activity and role in cellular respiration	C1_03940W_A	SDH4	-0.234067	6.49663	0	1	1	-0.208311	6.49663	0	1	1	-0.437426	6.49663	0	0.999999	1
B9J08_000626	NA	Ortholog of C. albicans SC5314 : C1_03930W_A/NUE2, C. dubliniensis CD36 : Cd36_03660, C. parapsilosis CDC317 : CPAR2_106860 and Candida tenuis NRRL Y-1498 : CANTEDRAFT_96694	C1_03930W_A/NUE2	NA	-0.113872	5.67467	0	1	1	-0.14428	5.67467	0	1	1	-0.229946	5.67467	0	1	1
B9J08_000627	NA	Ortholog(s) have palmitoyltransferase activity, protein-cysteine S-palmitoyltransferase activity and role in protein palmitoylation, protein targeting to membrane	C1_03920C_A	ERF2	0.121863	4.72258	0	1	1	0.0519436	4.72258	0	1	1	-0.0127054	4.72258	0	1	1
B9J08_000628	NA	Ortholog(s) have ATPase activator activity, cohesin loader activity, double-stranded DNA binding, kinetochore binding, single-stranded DNA binding activity	C4_07220C_A	SCC2	-0.0429642	5.32654	0	1	1	0.0111505	5.32654	0	1	1	-0.024844	5.32654	0	1	1
B9J08_000629	NA	Ortholog(s) have acetyltransferase activity, histone acetyltransferase activity, role in subtelomeric heterochromatin formation and SAS acetyltransferase complex, chromatin localization	C4_07210W_A	SAS4	0.0276245	4.72712	0	1	1	0.0668554	4.72712	0	1	1	-0.0500525	4.72712	0	1	1
B9J08_000630	NA	Ortholog(s) have role in DNA repair, GPI anchor biosynthetic process and endoplasmic reticulum localization	C4_07200C_A	CDC1	0.138586	6.58316	0	1	1	0.094312	6.58316	0	1	1	0.0860729	6.58316	0	1	1
B9J08_000631	NA	Ortholog(s) have role in Golgi to plasma membrane transport, exocytosis and cell division site, cell tip, exocyst localization	C4_07190W_A/SEC10	SEC10	0.120167	7.24053	0	1	1	0.165395	7.24053	0	1	1	0.0855795	7.24053	0	1	1
B9J08_000632	NA	Ortholog(s) have protein tag activity and role in maintenance of translational fidelity, maturation of SSU-rRNA from tricistronic rRNA transcript (SSU-rRNA, LSU-rRNA,5S), ribosomal small subunit assembly, ribosome biogenesis	C4_07180W_A/UBI3	RPS31	-0.0440312	11.3008	0	1	1	-0.0320842	11.3008	0	1	1	-0.0249215	11.3008	0	1	1
B9J08_000633	NA	Ortholog(s) have G-protein beta/gamma-subunit complex binding activity and role in positive regulation of transcription by RNA polymerase II, protein folding	NA	PLP1	0.148278	6.52578	0	1	1	0.215096	6.52578	0	1	1	0.394764	6.52578	0	0.999996	1
B9J08_000634	NA	Ortholog(s) have role in bipolar cellular bud site selection, intracellular monoatomic cation homeostasis and nucleus localization	C4_07150W_A	ATC1	0.0906246	5.53801	0	0.999998	1	0.191526	5.53801	0	0.999994	1	0.631384	5.53801	0	0.997073	1
B9J08_000635	NA	Ortholog(s) have role in cardiolipin metabolic process, cristae formation, negative regulation of phosphatidylcholine biosynthetic process, phosphatidylethanolamine metabolic process, phospholipid transport	C4_07140W_A	UPS2	-0.245871	5.8496	0	0.999999	1	-0.117807	5.8496	0	1	1	-0.299212	5.8496	0	0.999998	1
B9J08_000636	NA	Ortholog(s) have metalloendopeptidase activity, role in protein processing involved in protein targeting to mitochondrion and mitochondrial processing peptidase complex localization	C1_03300C_A/MAS1	MAS1	-0.0780628	7.18064	0	1	1	-0.0593511	7.18064	0	1	1	-0.026511	7.18064	0	1	1
B9J08_000637	NA	Ortholog(s) have histone acetyltransferase activity, role in chromatin organization, regulation of transcription by RNA polymerase II and ADA complex, SAGA complex, SLIK (SAGA-like) complex localization	C1_03290W_A/NGG1	NGG1	0.0563329	6.45666	0	1	1	0.114975	6.45666	0	1	1	0.023765	6.45666	0	1	1
B9J08_000638	NA	Ortholog(s) have structural constituent of ribosome activity and mitochondrial small ribosomal subunit localization	C1_03280W_A	RSM24	-0.184214	7.22021	0	1	1	-0.220532	7.22021	0	1	1	-0.386501	7.22021	0	1	1
B9J08_000639	NA	Has domain(s) with predicted single-stranded DNA binding activity and role in DNA damage response, protein-DNA covalent cross-linking	C1_03270W_A	YMR114C	0.13791	7.15104	0	1	1	0.0583008	7.15104	0	1	1	0.146884	7.15104	0	1	1
B9J08_000640	NA	Ortholog(s) have alditol:NADP+ 1-oxidoreductase activity, aldo-keto reductase (NADP) activity, alpha-keto amide reductase activity, alpha-keto ester reductase activity	C7_03350C_A	YDL124W	0.00887902	5.60128	0	1	1	-0.00526605	5.60128	0	1	1	0.0507061	5.60128	0	1	1
B9J08_000642	NA	Ortholog of S. cerevisiae : YBL029W, C. albicans SC5314 : C1_13600W_A, C. glabrata CBS138 : CAGL0F04125g, C. parapsilosis CDC317 : CPAR2_201430 and Candida tenuis NRRL Y-1498 : CANTEDRAFT_136724	C1_13600W_A	YBL029W	0.0184463	1.8695	0	1	1	0.0151014	1.8695	0	1	1	0.254033	1.8695	0	0.999999	1
B9J08_000643	NA	Ortholog(s) have ATPase, SNARE binding, phosphatidic acid binding activity	C1_13580W_A/SEC18	SEC18	0.0647387	8.35272	0	1	1	0.0698544	8.35272	0	1	1	0.158202	8.35272	0	1	1
B9J08_000644	NA	Protein of unknown function	NA	NA	0.154968	4.95211	0	1	1	0.227375	4.95211	0	0.999999	1	0.556711	4.95211	0	0.999871	1
B9J08_000645	NA	Ortholog(s) have kinase regulator activity, peroxidase activity, peroxiredoxin activity, ribosome binding, thioredoxin peroxidase activity, thioredoxin-dependent peroxiredoxin activity, unfolded protein binding activity	C3_06180C_A/TSA1	TSA1	-0.0197912	10.0671	0	1	1	-0.0240438	10.0671	0	1	1	-0.117487	10.0671	0	1	1
B9J08_000646	NA	Ortholog(s) have bis(5'-nucleosyl)-tetraphosphatase (asymmetrical) activity, hydrolase activity, ribonucleoside triphosphate phosphatase activity and role in diadenosine triphosphate catabolic process, nucleoside catabolic process	C3_06340W_A/HNT2	HNT2	0.0927282	5.40019	0	1	1	0.0681384	5.40019	0	1	1	0.130118	5.40019	0	1	1
B9J08_000647	NA	Ortholog(s) have transcription coactivator activity, role in RNA polymerase II preinitiation complex assembly, positive regulation of transcription by RNA polymerase II and core mediator complex, mediator complex localization	C3_06350W_A	MED6	-0.0563613	4.61438	0	1	1	-0.054751	4.61438	0	1	1	-0.125795	4.61438	0	1	1
B9J08_000648	NA	Ortholog(s) have peptidyl-prolyl cis-trans isomerase activity and endoplasmic reticulum localization	C3_06360C_A/CYP5	CPR5	0.0080725	7.74833	0	1	1	-0.0518439	7.74833	0	1	1	-0.0748685	7.74833	0	1	1
B9J08_000649	NA	Ortholog(s) have structural constituent of ribosome activity and mitochondrial small ribosomal subunit, mitochondrion localization	C1_01680C_A	FYV4	-0.0560071	6.52375	0	1	1	-0.113023	6.52375	0	1	1	-0.361867	6.52375	0	0.999999	1
B9J08_000650	NA	Ortholog(s) have succinate-CoA ligase (ADP-forming) activity, role in succinyl-CoA metabolic process and mitochondrial nucleoid, mitochondrion localization	C1_01690C_A/LSC1	LSC1	-0.0958114	9.72601	0	1	1	-0.0492744	9.72601	0	1	1	-0.00914579	9.72601	0	1	1
B9J08_000651	NA	Ortholog(s) have mRNA binding activity, role in CENP-A containing chromatin assembly, DNA damage response, chromatin remodeling, double-strand break repair, mitotic recombination and Ino80 complex, nucleus localization	C1_01700W_A/ARP8	ARP8	0.0440409	7.81851	0	1	1	0.129843	7.81851	0	1	1	0.334615	7.81851	0	1	1
B9J08_000652	NA	Protein of unknown function	NA	NA	0.0357225	0.227959	0	0.999996	1	-0.23822	0.227959	0	0.9999	1	0.0273292	0.227959	0	0.999996	1
B9J08_000653	NA	Ortholog of C. albicans SC5314 : C1_01710W_A, C. dubliniensis CD36 : Cd36_01570, Candida tenuis NRRL Y-1498 : CANTEDRAFT_95634 and Pichia stipitis Pignal : psti_CGOB_00162	C1_01710W_A	NA	0.236044	7.02331	0	1	1	0.259181	7.02331	0	1	1	0.563128	7.02331	0	0.999993	1
B9J08_000654	NA	Ortholog(s) have ceramide binding activity, role in cellular response to oxidative stress, sphingolipid biosynthetic process and cis-Golgi network, cytoplasm localization	C1_00400W_A/SVF1	SVF1	-0.00661132	8.50826	0	1	1	-0.0177491	8.50826	0	1	1	0.0461495	8.50826	0	1	1
B9J08_000656	MGD1	Putative methylglyoxal reductase; expression appears to be induced by the transcription factor Mrr1p in response to methylglyoxal and benomyl	NA	NA	-0.0235837	6.83475	0	1	1	-0.0335718	6.83475	0	1	1	0.215628	6.83475	0	1	1
B9J08_000657	NA	Has domain(s) with predicted ABC-type transporter activity, ATP binding, ATPase activity and membrane localization	CR_05950C_A/ADP1	ADP1	0.070373	7.74898	0	1	1	0.148219	7.74898	0	1	1	0.218322	7.74898	0	1	1
B9J08_000658	NA	Ortholog(s) have K63-linked deubiquitinase activity, cysteine-type deubiquitinase activity	CR_05980W_A	UBP2	-0.0632254	6.08693	0	1	1	-0.112209	6.08693	0	1	1	-0.138483	6.08693	0	1	1
B9J08_000659	NA	Ortholog(s) have ATPase-coupled transmembrane transporter activity, protein transmembrane transporter activity	CR_05970C_A	BCS1	-0.2222	5.84374	0	1	1	-0.281855	5.84374	0	1	1	-0.402763	5.84374	0	1	1
B9J08_000660	NA	Has domain(s) with predicted protein heterodimerization activity	CR_05960W_A	NA	0.0891165	4.35611	0	1	1	0.114018	4.35611	0	1	1	-0.0171184	4.35611	0	1	1
B9J08_000661	NA	Ortholog(s) have DNA-binding transcription factor activity, RNA polymerase II-specific and RNA polymerase II cis-regulatory region sequence-specific DNA binding, more	CR_05990C_A/SFL1	SFL1	-0.118754	6.54743	0	1	1	-0.190828	6.54743	0	1	1	-0.348585	6.54743	0	1	1
B9J08_000662	NA	Ortholog(s) have role in protein kinase A signaling and nucleus localization	CR_06000W_A/SOK1	SOK1	-0.0582098	7.88285	0	1	1	-0.0590202	7.88285	0	1	1	0.136246	7.88285	0	1	1
B9J08_000663	NA	Ortholog of C. albicans SC5314 : CR_06020W_A, C. dubliniensis CD36 : Cd36_31450, Candida albicans WO-1 : CAWG_01917, Candida metapsilosis : CMET_3632 and Candida orthopsilosis Co 90-125 : CORT_0D05210	CR_06020W_A	NA	0.270427	4.90598	0	0.999999	1	0.281631	4.90598	0	0.999999	1	0.50386	4.90598	0	0.999971	1
B9J08_000664	NA	Ortholog of C. albicans SC5314 : CR_06010W_A, C. dubliniensis CD36 : Cd36_31420, C. parapsilosis CDC317 : CPAR2_205100, Debaryomyces hansenii CBS767 : DEHA2G10648g and Pichia stipitis Pignal : PICST_32997	CR_06010W_A	NA	0.0579706	4.40279	0	1	1	0.0243957	4.40279	0	1	1	0.129362	4.40279	0	1	1
B9J08_000665	NA	Ortholog(s) have role in mitochondrial cytochrome c oxidase assembly, mitochondrial respirasome assembly, regulation of proton transport and mitochondrial inner membrane, mitochondrial respirasome, mitochondrion localization	C5_03800W_A	RCF1	0.0964171	6.67724	0	1	1	0.0630875	6.67724	0	1	1	0.212181	6.67724	0	1	1
B9J08_000666	NA	Ortholog(s) have small GTPase binding activity and role in Golgi to plasma membrane protein transport, Golgi to plasma membrane transport, Golgi to vacuole transport, fungal-type cell wall chitin biosynthetic process	C5_03820C_A/BUD7	BCH1	0.0793595	7.80023	0	1	1	0.0988662	7.80023	0	1	1	0.152311	7.80023	0	1	1
B9J08_000667	NA	Ortholog(s) have chromatin binding, molecular adaptor activity and role in RNA polymerase II preinitiation complex assembly, chromatin organization, transcription by RNA polymerase II	C5_03830C_A	TAF9	0.0312913	5.40413	0	1	1	-0.0275578	5.40413	0	1	1	0.048275	5.40413	0	1	1
B9J08_000668	NA	Ortholog(s) have thiamine diphosphokinase activity and role in thiamine diphosphate biosynthetic process	C5_03840W_A	THI80	0.143813	6.74476	0	1	1	0.195856	6.74476	0	1	1	0.506257	6.74476	0	0.999978	1
B9J08_000669	NA	Protein of unknown function	NA	NA	-0.199755	6.00669	0	1	1	-0.214961	6.00669	0	1	1	-0.359361	6.00669	0	1	1
B9J08_000670	NA	Ortholog(s) have GTP diphosphatase activity, ITP diphosphatase activity, UTP diphosphatase activity, XTP diphosphatase activity, dATP diphosphatase activity and dCTP diphosphatase activity, more	C5_03860W_A/HAM1	HAM1	-0.0981863	5.77427	0	1	1	-0.139429	5.77427	0	1	1	-0.157175	5.77427	0	1	1
B9J08_000671	NA	Ortholog(s) have cytoplasm localization	C5_03870C_A	PAR32	0.100498	5.84839	0	1	1	0.0607645	5.84839	0	1	1	0.0296176	5.84839	0	1	1
B9J08_000672	NA	Protein of unknown function	NA	NA	0.410287	-1.50936	0	0.9967	1	-0.550265	-1.50936	0	0.981958	1	-0.376007	-1.50936	0	0.996682	1
B9J08_000673	NA	Ortholog(s) have RNA endonuclease activity	C5_03920C_A	FCF1	-0.393654	4.41436	0	0.999654	1	-0.541929	4.41436	0	0.997153	1	-1.12524	4.41436	-0.845379	0.207438	1
B9J08_000674	NA	Ortholog(s) have role in proton transmembrane transport	C5_03930C_A	SIA1	-0.150437	6.88597	0	1	1	-0.150132	6.88597	0	1	1	-0.392644	6.88597	0	1	1
B9J08_000675	NA	Ortholog of Candida lusitaniae ATCC 42720 : CLUG_02906	NA	NA	0.0325816	5.397	0	1	1	0.0642704	5.397	0	1	1	0.53668	5.397	0	0.999989	1
B9J08_000676	NA	Protein of unknown function	NA	NA	0.226021	1.51816	0	0.999838	1	0.0640106	1.51816	0	0.999972	1	0.797245	1.51816	0	0.898783	1
B9J08_000677	NA	Has domain(s) with predicted antiporter activity, inorganic anion transmembrane transporter activity and membrane localization	NA	NA	-0.113591	2.84248	0	1	1	-0.207212	2.84248	0	1	1	-0.0651236	2.84248	0	1	1
B9J08_000678	NA	Ortholog(s) have N-acetylglucosaminyldiphosphodolichol N-acetylglucosaminyltransferase activity, role in dolichol-linked oligosaccharide biosynthetic process and UDP-N-acetylglucosamine transferase complex, cytoplasm, cytosol localization	C1_00810W_A	ALG13	0.079324	5.77903	0	1	1	0.119404	5.77903	0	1	1	0.234525	5.77903	0	1	1
B9J08_000679	NA	Ortholog(s) have role in RNA polymerase II preinitiation complex assembly, transcription by RNA polymerase II and transcription factor TFIID complex localization	C7_02870C_A/TAF19	TAF13	0.0882605	5.44747	0	1	1	0.108827	5.44747	0	1	1	0.176532	5.44747	0	1	1
B9J08_000680	NA	Ortholog of Candida lusitaniae ATCC 42720 : CLUG_01378	NA	NA	0.0355627	6.91446	0	1	1	0.117197	6.91446	0	1	1	0.198925	6.91446	0	1	1
B9J08_000681	NA	Ortholog(s) have dolichyl-phosphate-mannose-protein mannosyltransferase activity	C7_02890C_A/PMT1	PMT1	-0.0485293	8.91988	0	1	1	-0.111017	8.91988	0	1	1	-0.112509	8.91988	0	1	1
B9J08_000682	NA	Ortholog(s) have hydroxyacylglutathione hydrolase activity, role in methylglyoxal catabolic process to D-lactate via S-lactoyl-glutathione and cytoplasm localization	C2_09260C_A/GLO2	GLO2	0.21273	6.7206	0	1	1	0.243811	6.7206	0	1	1	0.3264	6.7206	0	1	1
B9J08_000683	NA	Has domain(s) with predicted phosphatase activity	C2_09250W_A	OCA2	0.0305798	4.61755	0	1	1	0.0368527	4.61755	0	1	1	-0.0320789	4.61755	0	1	1
B9J08_000684	NA	Ortholog(s) have DNA-binding transcription factor activity, RNA polymerase II-specific, RNA polymerase II transcription regulatory region sequence-specific DNA binding activity	CR_00630W_A/VHR1	VHR1	0.278888	5.07616	0	0.999855	1	0.496314	5.07616	0	0.998061	1	1.17444	5.07616	1.27965	0.112747	1
B9J08_000685	NA	Protein of unknown function	NA	NA	0.251968	0.944001	0	0.999989	1	-0.0577542	0.944001	0	0.999999	1	0.544847	0.944001	0	0.99924	1
B9J08_000686	NA	Ortholog(s) have argininosuccinate synthase activity, role in arginine biosynthetic process and cytosol localization	CR_00620C_A/ARG1	ARG1	-0.0496825	7.77482	0	1	1	-0.16641	7.77482	0	1	1	0.00485349	7.77482	0	1	1
B9J08_000687	NA	Ortholog of C. albicans SC5314 : C2_00650W_A, C. dubliniensis CD36 : Cd36_15600, C. parapsilosis CDC317 : CPAR2_213140 and Debaryomyces hansenii CBS767 : DEHA2B02442g	C2_00650W_A	NA	0.0922517	7.14975	0	1	1	0.145873	7.14975	0	1	1	0.334504	7.14975	0	1	1
B9J08_000688	NA	Ortholog(s) have histone H3K36 demethylase activity, methylated histone binding activity and role in positive regulation of transcription elongation by RNA polymerase II	CR_00750C_A	JHD1	0.0049869	3.97344	0	1	1	-0.00867653	3.97344	0	1	1	0.0821784	3.97344	0	1	1
B9J08_000689	NA	Has domain(s) with predicted protein kinase activity	NA	NA	0.0793704	4.80679	0	1	1	0.0642221	4.80679	0	1	1	-0.0250443	4.80679	0	1	1
B9J08_000690	NA	Ortholog(s) have role in endocytosis and actin cortical patch localization	CR_00600C_A	LDB17	0.166418	6.0939	0	0.999999	1	0.0605602	6.0939	0	1	1	0.371769	6.0939	0	0.999985	1
B9J08_000691	NA	Ortholog(s) have cyclin-dependent protein serine/threonine kinase inhibitor activity, role in phosphate-containing compound metabolic process and nucleus localization	CR_00590W_A/PHO81	PHO81	-0.0341621	6.37964	0	1	1	-0.130603	6.37964	0	1	1	-0.229787	6.37964	0	1	1
B9J08_000692	NA	Ortholog(s) have GTPase activator activity, small GTPase binding activity and role in G1/S transition of mitotic cell cycle, RNA export from nucleus, protein import into nucleus, ubiquitin-dependent protein catabolic process	CR_00580W_A/YRB1	YRB1	-0.169863	8.34139	0	1	1	-0.164961	8.34139	0	1	1	-0.15986	8.34139	0	1	1
B9J08_000693	NA	Ortholog(s) have U1 snRNA binding, U2 snRNA binding, U4 snRNA binding, U5 snRNA binding, U6 snRNA binding, nuclear export signal receptor activity, nuclear import signal receptor activity	CR_00520C_A/CRM1	CRM1	0.0142146	8.97186	0	1	1	0.0422978	8.97186	0	1	1	0.0952355	8.97186	0	1	1
B9J08_000694	NA	Ortholog(s) have L-malate dehydrogenase activity, role in gluconeogenesis, protein import into peroxisome matrix and cytosol, nuclear periphery localization	CR_00540C_A/MDH1	MDH2	0.139681	7.45001	0	1	1	0.102492	7.45001	0	1	1	0.273991	7.45001	0	1	1
B9J08_000695	NA	Ortholog(s) have alpha,alpha-trehalase activity, calcium ion binding activity and role in ascospore formation, cellular response to desiccation, trehalose catabolic process, trehalose metabolic process	CR_00560W_A/NTH1	NTH1	0.0838069	8.52947	0	1	1	0.0930218	8.52947	0	1	1	0.329383	8.52947	0	1	1
B9J08_000696	NA	Ortholog(s) have di-trans,poly-cis-decaprenylcistransferase activity, trans-hexaprenyltranstransferase activity and role in farnesyl diphosphate biosynthetic process, mevalonate pathway, ubiquinone biosynthetic process	CR_00570W_A	COQ1	-0.0071842	7.16454	0	1	1	0.0612934	7.16454	0	1	1	-0.163452	7.16454	0	1	1
B9J08_000697	NA	Ortholog(s) have structural constituent of ribosome activity and mitochondrial large ribosomal subunit localization	CR_00490W_A	MRPL9	-0.148062	7.43428	0	1	1	-0.135111	7.43428	0	1	1	-0.280497	7.43428	0	1	1
B9J08_000698	NA	Ortholog(s) have structural constituent of ribosome activity and mitochondrial large ribosomal subunit localization	CR_00480W_A/MRPL6	MRPL6	-0.228834	6.70117	0	1	1	-0.211061	6.70117	0	1	1	-0.378571	6.70117	0	1	1
B9J08_000699	NA	Ortholog(s) have snoRNA binding activity, role in rRNA processing, ribosomal small subunit biogenesis and Mpp10 complex, small-subunit processome localization	CR_00460C_A	IMP3	-0.435577	3.92806	0	0.999696	1	-0.595814	3.92806	0	0.996362	1	-0.953579	3.92806	0	0.633134	1
B9J08_000700	NA	Ortholog(s) have role in negative regulation of mitotic cytokinesis and cell periphery, cellular bud neck, cellular bud tip, incipient cellular bud site, membrane localization	C4_04240C_A	SKG6	-0.101237	7.54412	0	1	1	-0.176601	7.54412	0	1	1	-0.270998	7.54412	0	1	1
B9J08_000701	NA	Has domain(s) with predicted oxidoreductase activity	C4_04320W_A/FRE10	NA	-0.676483	7.72353	0	0.959298	1	-0.683201	7.72353	0	0.956436	1	-1.58236	7.72353	-3.3519	0.00298144	1
B9J08_000702	NA	Ortholog of Candida lusitaniae ATCC 42720 : CLUG_04343	NA	NA	-0.0805851	2.65194	0	1	1	-0.113801	2.65194	0	1	1	-0.214049	2.65194	0	1	1
B9J08_000703	NA	Ortholog(s) have histone H2A acetyltransferase activity, histone H4 acetyltransferase activity and role in heterochromatin formation	C4_01250W_A/NAT4	NAT4	0.0161232	4.43368	0	1	1	-0.0412475	4.43368	0	1	1	-0.0815952	4.43368	0	1	1
B9J08_000704	NA	Ortholog(s) have ATP-dependent activity, acting on DNA, ATP-dependent chromatin remodeler activity, DNA binding, chromatin DNA binding, methylated histone binding, nucleosome binding and rDNA binding, more	C1_03360W_A	CHD1	-0.0660195	8.3441	0	1	1	-0.00956675	8.3441	0	1	1	-0.0455698	8.3441	0	1	1
B9J08_000705	NA	Ortholog(s) have iron ion binding activity and role in positive regulation of translation, ribosomal large subunit biogenesis, ribosomal subunit export from nucleus, ribosome disassembly, translational initiation, translational termination	C1_03350C_A/RLI1	RLI1	-0.367537	7.44161	0	0.999968	1	-0.30688	7.44161	0	0.999987	1	-0.537729	7.44161	0	0.999531	1
B9J08_000706	NA	Ortholog(s) have role in DNA repair, protein-containing complex assembly and NuA4 histone acetyltransferase complex localization	C4_07230C_A/VID21	EAF1	-0.028941	6.26028	0	1	1	-0.0118067	6.26028	0	1	1	0.143318	6.26028	0	1	1
B9J08_000707	NA	Ortholog of S. cerevisiae : DLT1, C. albicans SC5314 : C1_03910C_A, C. glabrata CBS138 : CAGL0K03751g, C. dubliniensis CD36 : Cd36_03640 and C. parapsilosis CDC317 : CPAR2_106880	C1_03910C_A	DLT1	0.0997871	5.51755	0	1	1	0.151673	5.51755	0	1	1	0.277298	5.51755	0	1	1
B9J08_000708	NA	Ortholog(s) have tRNA-intron endonuclease activity, role in tRNA-type intron splice site recognition and cleavage and tRNA-intron endonuclease complex localization	C1_03900W_A/SEN15	SEN15	-0.0255221	3.63658	0	1	1	0.0424701	3.63658	0	1	1	0.144615	3.63658	0	1	1
B9J08_000709	NA	Ortholog of S. cerevisiae : YMR244W, C. albicans SC5314 : C3_04450C_A, C. dubliniensis CD36 : Cd36_84390, C. parapsilosis CDC317 : CPAR2_806040 and Candida tenuis NRRL Y-1498 : CANTEDRAFT_116338	C3_04450C_A	YMR244W	0.0318477	5.99093	0	1	1	0.0196147	5.99093	0	1	1	0.151646	5.99093	0	1	1
B9J08_000710	NA	Has domain(s) with predicted DNA binding, DNA-binding transcription factor activity, RNA polymerase II-specific, zinc ion binding activity and role in DNA-templated transcription, regulation of DNA-templated transcription	NA	NA	-0.0428748	6.51718	0	1	1	-0.0258547	6.51718	0	1	1	-0.085022	6.51718	0	1	1
B9J08_000711	NA	Ortholog(s) have large ribosomal subunit rRNA binding, structural constituent of ribosome activity, role in cytoplasmic translation, ribosomal large subunit assembly and cytoplasm, cytosolic large ribosomal subunit localization	C7_00990W_A/RPP0	RPP0	-0.0674228	11.3034	0	1	1	0.000571006	11.3034	0	1	1	-0.00626773	11.3034	0	1	1
B9J08_000712	NA	Ortholog of Candida lusitaniae ATCC 42720 : CLUG_04275	NA	NA	0.0409292	2.95403	0	1	1	-0.0341525	2.95403	0	1	1	0.0232227	2.95403	0	1	1
B9J08_000713	NA	Ortholog(s) have structural constituent of ribosome activity and mitochondrial small ribosomal subunit localization	C7_01020C_A	MRPS16	-0.0509697	6.53902	0	1	1	-0.121815	6.53902	0	1	1	-0.162333	6.53902	0	1	1
B9J08_000714	NA	Ortholog(s) have role in maturation of SSU-rRNA from tricistronic rRNA transcript (SSU-rRNA, 5.8S rRNA, LSU-rRNA) and nucleus, preribosome, small subunit precursor localization	C7_01030C_A	RRP12	-0.48101	7.03227	0	0.999678	1	-0.467367	7.03227	0	0.999736	1	-0.834987	7.03227	0	0.91101	1
B9J08_000715	NA	Ortholog of C. albicans SC5314 : C7_01160C_A, C. dubliniensis CD36 : Cd36_71020, C. parapsilosis CDC317 : CPAR2_300360 and Candida tenuis NRRL Y-1498 : CANTEDRAFT_105022	C7_01160C_A	NA	-0.0450299	6.74842	0	1	1	-0.0848852	6.74842	0	1	1	-0.229112	6.74842	0	1	1
B9J08_000716	NA	Has domain(s) with predicted ferrous iron binding, oxidoreductase activity, oxidoreductase activity, acting on single donors with incorporation of molecular oxygen, zinc ion binding activity	C7_01150W_A	NA	0.223302	6.02446	0	1	1	0.24048	6.02446	0	1	1	0.47623	6.02446	0	1	1
B9J08_000717	NA	Ortholog(s) have role in reciprocal meiotic recombination	C7_01070C_A	MSC3	0.129135	6.85444	0	1	1	0.161064	6.85444	0	1	1	0.323798	6.85444	0	0.999999	1
B9J08_000718	NA	Ortholog(s) have ubiquitin ligase complex localization	C7_01040C_A	YIL001W	0.123185	5.80641	0	1	1	0.111505	5.80641	0	1	1	0.191359	5.80641	0	1	1
B9J08_000719	NA	Ortholog(s) have 5'-(N(7)-methyl 5'-triphosphoguanosine)-[mRNA] diphosphatase activity, RNA 7-methylguanosine cap binding, exoribonuclease activator activity, hydrolase activity and acting on acid anhydrides, more	C7_01190W_A	DCS1	0.00457153	5.47669	0	1	1	-0.0321919	5.47669	0	1	1	-0.185185	5.47669	0	1	1
B9J08_000720	NA	Ortholog(s) have role in endonucleolytic cleavage in ITS1 upstream of 5.8S rRNA from tricistronic rRNA transcript (SSU-rRNA, 5.8S rRNA, LSU-rRNA), maturation of LSU-rRNA from tricistronic rRNA transcript (SSU-rRNA, 5.8S rRNA, LSU-rRNA)	C7_01200C_A/DBP7	DBP7	-0.277201	5.94718	0	0.999999	1	-0.269335	5.94718	0	0.999999	1	-0.432869	5.94718	0	0.999982	1
B9J08_000721	NA	Ortholog(s) have RNA polymerase III activity, role in tRNA transcription by RNA polymerase III and RNA polymerase III complex, chromatin localization	C7_01210C_A	RPC37	-0.238807	5.16266	0	0.999999	1	-0.32094	5.16266	0	0.999995	1	-0.584825	5.16266	0	0.999484	1
B9J08_000722	NA	Has domain(s) with predicted mating pheromone activity, role in mating, pheromone-dependent signal transduction involved in conjugation with cellular fusion and extracellular region localization	C1_04050C_A/MFALPHA	NA	-0.086542	2.17309	0	0.999999	1	-0.033191	2.17309	0	1	1	-0.218134	2.17309	0	0.999995	1
B9J08_000724	NA	Ortholog of C. albicans SC5314 : C1_10060C_A, C. dubliniensis CD36 : Cd36_09460, C. parapsilosis CDC317 : CPAR2_700850 and Candida tenuis NRRL Y-1498 : CANTEDRAFT_114857	C1_10060C_A	NA	0.605289	4.14886	0	0.993334	1	0.638382	4.14886	0	0.989385	1	1.38865	4.14886	2.99405	0.00574459	1
B9J08_000725	NA	Ortholog(s) have poly(A)-specific ribonuclease activity, role in nuclear-transcribed mRNA poly(A) tail shortening, postreplication repair and PAN complex localization	C1_09070W_A	PAN2	0.0455668	7.04366	0	1	1	0.114342	7.04366	0	1	1	0.265203	7.04366	0	1	1
B9J08_000726	NA	Ortholog(s) have role in fungal-type cell wall organization, glycerol metabolic process, regulation of cell growth, response to salt stress and TORC1 complex, fungal-type vacuole membrane localization	C1_04810W_A/TCO89	TCO89	0.16697	6.31451	0	1	1	0.239556	6.31451	0	1	1	0.227574	6.31451	0	1	1
B9J08_000727	NA	Ortholog(s) have RNA binding, structural constituent of ribosome activity, role in cytoplasmic translation and cytosolic large ribosomal subunit localization	C2_03960W_A/RPL39	RPL36A	-0.0599574	9.68365	0	1	1	-0.0333318	9.68365	0	1	1	-0.0961529	9.68365	0	1	1
B9J08_000728	NA	Ortholog(s) have structural constituent of ribosome activity and mitochondrial large ribosomal subunit localization	C2_03950W_A	MRPL24	0.00522832	7.63792	0	1	1	0.00852641	7.63792	0	1	1	0.0589608	7.63792	0	1	1
B9J08_000729	NA	Ortholog(s) have protein serine/threonine kinase activity	C2_03940C_A/SCH9	SCH9	-0.117219	7.54831	0	1	1	-0.0852218	7.54831	0	1	1	-0.0689736	7.54831	0	1	1
B9J08_000730	NA	Ortholog of C. albicans SC5314 : C2_03930C_A/SNF6, C. dubliniensis CD36 : Cd36_18570, C. parapsilosis CDC317 : CPAR2_211360 and Candida tenuis NRRL Y-1498 : CANTEDRAFT_115359	C2_03930C_A/SNF6	NA	-0.0047811	6.02514	0	1	1	0.0399331	6.02514	0	1	1	0.158187	6.02514	0	1	1
B9J08_000731	NA	Ortholog(s) have mannose-ethanolamine phosphotransferase activity, transferase activity, transferring phosphorus-containing groups activity and role in GPI anchor biosynthetic process	C2_03920C_A/GPI13	GPI13	-0.155761	6.23374	0	1	1	-0.122229	6.23374	0	1	1	-0.14091	6.23374	0	1	1
B9J08_000732	NA	Ortholog(s) have glutathione hydrolase activity, omega peptidase activity, peptidase activity, role in glutathione catabolic process and cytoplasm, glutathione hydrolase complex localization	C7_03020C_A/DUG3	DUG3	0.180708	5.61777	0	1	1	0.100546	5.61777	0	1	1	0.149851	5.61777	0	1	1
B9J08_000733	NA	Ortholog(s) have protein phosphatase activator activity and role in G1/S transition of mitotic cell cycle, TOR signaling, negative regulation of protein localization to kinetochore, tRNA wobble uridine modification	C7_03010W_A/SAP190	SAP190	0.0254065	8.10573	0	1	1	0.042138	8.10573	0	1	1	0.114403	8.10573	0	1	1
B9J08_000734	NA	Ortholog(s) have structural constituent of ribosome activity and mitochondrial large ribosomal subunit localization	C7_03000C_A	MRPL49	-0.212158	6.11703	0	1	1	-0.281638	6.11703	0	0.999999	1	-0.61884	6.11703	0	0.999737	1
B9J08_000735	NA	Ortholog(s) have MAP kinase kinase kinase activity	C7_02990W_A/BCK1	BCK1	0.0828132	7.24053	0	1	1	0.135309	7.24053	0	1	1	0.135074	7.24053	0	1	1
B9J08_000736	NA	Ortholog(s) have role in G2/M transition of mitotic cell cycle, spindle assembly, spindle pole body duplication and half bridge of spindle pole body localization	C7_02980C_A/SFI1	SFI1	0.0617776	6.39342	0	1	1	0.078422	6.39342	0	1	1	0.0731391	6.39342	0	1	1
B9J08_000737	NA	Ortholog(s) have alpha-1,6-mannosyltransferase activity and role in dolichol-linked oligosaccharide biosynthetic process, protein glycosylation	C7_02970W_A/ECM39	ALG12	0.0248368	7.1031	0	1	1	0.00527116	7.1031	0	1	1	-0.0281737	7.1031	0	1	1
B9J08_000738	NA	Ortholog(s) have GTPase activity, enzyme activator activity, zinc chaperone activity and role in cellular response to zinc ion starvation, protein maturation	C7_02960C_A	ZNG1	-0.112555	5.42233	0	1	1	-0.147477	5.42233	0	1	1	-0.236968	5.42233	0	1	1
B9J08_000739	NA	Ortholog(s) have protein transmembrane transporter activity, role in protein insertion into mitochondrial inner membrane and TIM22 mitochondrial import inner membrane insertion complex localization	C7_03120W_A/TIM54	TIM54	-0.113026	7.43118	0	1	1	-0.1564	7.43118	0	1	1	-0.167295	7.43118	0	1	1
B9J08_000740	NA	Ortholog(s) have glutamate dehydrogenase (NADP+) activity, role in ammonia assimilation cycle, glutamate biosynthetic process and nucleus localization	C4_06120W_A/GDH3	GDH3	-0.328285	8.15293	0	0.999891	1	-0.443235	8.15293	0	0.999517	1	-1.02747	8.15293	-0.21512	0.416691	1
B9J08_000741	NA	Ortholog(s) have SUMO transferase activity, protein serine/threonine kinase inhibitor activity, role in DNA double-strand break attachment to nuclear envelope, DNA repair and Smc5-Smc6 complex, nuclear envelope localization	C3_06200C_A/MMS21	MMS21	0.201188	4.80156	0	1	1	0.223895	4.80156	0	1	1	0.188948	4.80156	0	1	1
B9J08_000742	NA	Ortholog(s) have nucleoside triphosphate diphosphatase activity, ribonucleoside triphosphate phosphatase activity and role in cellular response to phosphate starvation, nucleoside triphosphate metabolic process	C4_05980C_A	NPP1	0.0469363	5.47877	0	1	1	0.0797273	5.47877	0	1	1	-0.00475211	5.47877	0	1	1
B9J08_000743	NA	Ortholog(s) have cytoplasm, mitochondrion localization	C4_05960W_A/NIF3	NIF3	-0.124073	6.13521	0	1	1	-0.140453	6.13521	0	1	1	-0.383696	6.13521	0	1	1
B9J08_000746	NA	Has domain(s) with predicted transmembrane transporter activity and role in transmembrane transport	CR_00420W_A	BSC6	-0.125181	5.47718	0	1	1	-0.202504	5.47718	0	1	1	-0.326413	5.47718	0	1	1
B9J08_000747	NA	Ortholog(s) have 2 iron, 2 sulfur cluster binding, iron-sulfur cluster binding activity	CR_00430C_A	BOL2	-0.128387	3.83472	0	1	1	-0.109411	3.83472	0	1	1	-0.354593	3.83472	0	1	1
B9J08_000748	NA	Ortholog(s) have GTPase activator activity	CR_00440C_A/LRG1	LRG1	-0.0587891	7.09473	0	1	1	-0.0548102	7.09473	0	1	1	0.0179697	7.09473	0	1	1
B9J08_000749	NA	Ortholog(s) have phosphatidylinositol N-acetylglucosaminyltransferase activity and role in GPI anchor biosynthetic process	CR_01430W_A/GPI15	GPI15	0.0666131	6.75026	0	1	1	0.168796	6.75026	0	1	1	0.241952	6.75026	0	0.999999	1
B9J08_000750	NA	Ortholog(s) have TFIIIC-class transcription factor complex binding activity, role in DNA-templated transcription open complex formation, RNA polymerase III preinitiation complex assembly and transcription factor TFIIIB complex localization	CR_01420W_A	BDP1	-0.0739648	5.51596	0	1	1	-0.0312653	5.51596	0	1	1	-0.187267	5.51596	0	1	1
B9J08_000751	NA	Ortholog(s) have cytosol, nucleus localization	CR_01410C_A	YNL035C	-0.130258	6.06249	0	1	1	-0.0145056	6.06249	0	1	1	-0.324762	6.06249	0	1	1
B9J08_000752	NA	Ortholog(s) have chromatin binding, histone H3K14 deacetylase activity, histone deacetylase activity	CR_02050C_A/HDA1	HDA1	-0.0357706	6.83897	0	1	1	0.0742368	6.83897	0	1	1	0.178545	6.83897	0	1	1
B9J08_000753	NA	Ortholog(s) have protein serine/threonine kinase activity, role in actin filament organization, regulation of clathrin-dependent endocytosis and actin cortical patch localization	CR_02040W_A/PRK1	ARK1	0.00624165	6.89114	0	1	1	-0.0153598	6.89114	0	1	1	-0.0128987	6.89114	0	1	1
B9J08_000754	NA	Ortholog(s) have rRNA (cytosine-C5-)-methyltransferase activity, role in rRNA base methylation and nucleolus, nucleus localization	CR_02030C_A	RCM1	-0.175361	5.13486	0	1	1	-0.236162	5.13486	0	0.999999	1	-0.317259	5.13486	0	0.999997	1
B9J08_000755	NA	Ortholog(s) have role in lysine biosynthetic process	NA	NA	-0.114782	6.71424	0	1	1	-0.0658677	6.71424	0	1	1	-0.327781	6.71424	0	1	1
B9J08_000756	NA	Ortholog(s) have allantoin:proton symporter activity, uracil transmembrane transporter activity and role in allantoin catabolic process, allantoin transport, uracil import across plasma membrane	C3_03140C_A/DAL4	DAL4	-0.159165	1.34372	0	0.999971	1	-0.110286	1.34372	0	0.999984	1	-0.0466595	1.34372	0	0.999994	1
B9J08_000757	NA	Ortholog(s) have adenyl-nucleotide exchange factor activity, role in protein import into mitochondrial matrix, protein refolding and PAM complex, Tim23 associated import motor, mitochondrial matrix localization	CR_01390W_A/MGE1	MGE1	-0.0900261	7.79053	0	1	1	-0.10372	7.79053	0	1	1	0.0970676	7.79053	0	1	1
B9J08_000758	NA	Ortholog of S. cerevisiae : ECM18, C. albicans SC5314 : C3_03630W_A/ECM18, C. glabrata CBS138 : CAGL0B01969g, C. parapsilosis CDC317 : CPAR2_103190 and Debaryomyces hansenii CBS767 : DEHA2G08448g	C3_03630W_A/ECM18	ECM18	-0.107315	4.57052	0	1	1	-0.158076	4.57052	0	1	1	-0.403381	4.57052	0	1	1
B9J08_000759	NA	Has domain(s) with predicted role in transmembrane transport and membrane localization	NA	NA	-0.03309	5.47816	0	1	1	-0.0198586	5.47816	0	1	1	0.0212333	5.47816	0	1	1
B9J08_000760	NA	Ortholog of S. cerevisiae : DPC25, C. albicans SC5314 : C4_01930C_A, C. glabrata CBS138 : CAGL0H05951g, C. dubliniensis CD36 : Cd36_41820 and C. parapsilosis CDC317 : CPAR2_400500	C4_01930C_A	DPC25	-0.0764459	5.84752	0	1	1	-0.103619	5.84752	0	1	1	-0.0567115	5.84752	0	1	1
B9J08_000761	NA	Has domain(s) with predicted role in protein glycosylation	C4_01920W_A/DPM3	NA	0.006888	6.01577	0	1	1	-0.113661	6.01577	0	1	1	-0.200259	6.01577	0	1	1
B9J08_000762	NA	Ortholog(s) have DNA binding, bending, RNA polymerase III cis-regulatory region sequence-specific DNA binding and RNA polymerase III general transcription initiation factor activity, more	C4_01910W_A	TFC1	0.0483038	5.84753	0	1	1	0.00180294	5.84753	0	1	1	0.0650988	5.84753	0	1	1
B9J08_000764	NA	Ortholog(s) have L-malate dehydrogenase activity, mRNA binding activity, role in aerobic respiration, tricarboxylic acid cycle and mitochondrial matrix, mitochondrion localization	C4_01900C_A/MDH1-1	MDH1	-0.0613614	9.96503	0	1	1	-0.0777449	9.96503	0	1	1	0.079639	9.96503	0	1	1
B9J08_000765	CAS5	Ortholog(s) have DNA-binding transcription factor activity, RNA polymerase II-specific, RNA polymerase II cis-regulatory region sequence-specific DNA binding, RNA polymerase II-specific DNA-binding transcription factor binding activity	C4_01190W_A/CAS5	MOT3	0.0102764	6.74878	0	1	1	0.084303	6.74878	0	1	1	0.2642	6.74878	0	1	1
B9J08_000766	NA	Has domain(s) with predicted pyridoxal phosphate binding, transaminase activity and role in amino acid metabolic process, biosynthetic process	C4_01200C_A/AAT22	NA	-0.163641	7.60547	0	1	1	-0.140405	7.60547	0	1	1	-0.231093	7.60547	0	1	1
B9J08_000767	NA	Ortholog of C. albicans SC5314 : C4_01310W_A, C. dubliniensis CD36 : Cd36_41300, C. parapsilosis CDC317 : CPAR2_400390 and Candida tenuis NRRL Y-1498 : CANTEDRAFT_94704	C4_01310W_A	NA	-0.150517	5.10335	0	1	1	-0.116872	5.10335	0	1	1	-0.160079	5.10335	0	1	1
B9J08_000768	NA	Ortholog(s) have phosphoprotein phosphatase activity	C4_01300W_A	NEM1	0.154383	7.76736	0	1	1	0.195392	7.76736	0	1	1	0.19275	7.76736	0	1	1
B9J08_000769	NA	Has domain(s) with predicted zinc ion binding activity	C4_01290W_A	NA	0.0506865	6.8522	0	1	1	0.120079	6.8522	0	1	1	0.153809	6.8522	0	1	1
B9J08_000770	NA	Ortholog(s) have RNA binding activity, role in mRNA splicing, via spliceosome and U2 snRNP, U2-type prespliceosome localization	C4_01280C_A	PRP21	-0.10174	4.62817	0	1	1	-0.192998	4.62817	0	1	1	-0.274398	4.62817	0	1	1
B9J08_000771	NA	Ortholog(s) have structural constituent of ribosome activity, role in maturation of SSU-rRNA from tricistronic rRNA transcript (SSU-rRNA, 5.8S rRNA, LSU-rRNA) and cytosolic small ribosomal subunit, small-subunit processome localization	C4_01270W_A/RPS6A	RPS6A	-0.166394	10.9307	0	1	1	-0.184661	10.9307	0	1	1	-0.26463	10.9307	0	1	1
B9J08_000772	NA	Ortholog(s) have DNA binding, bending, DNA-binding transcription factor activity, RNA polymerase II-specific, sequence-specific DNA binding activity	C4_01260W_A/RLM1	RLM1	0.0574473	6.86591	0	1	1	0.112282	6.86591	0	1	1	0.352518	6.86591	0	1	1
B9J08_000773	NA	Ortholog(s) have protein-membrane adaptor activity and role in COPII vesicle coating, macroautophagy, protein localization to endoplasmic reticulum exit site	C5_03140C_A	SEC16	-0.0267836	8.59729	0	1	1	-0.0246296	8.59729	0	1	1	0.122817	8.59729	0	1	1
B9J08_000774	NA	Ortholog(s) have poly(A) binding, promoter-specific chromatin binding, ribonuclease inhibitor activity	C1_03370W_A	PAB1	-0.186743	10.2627	0	1	1	-0.105185	10.2627	0	1	1	-0.218394	10.2627	0	1	1
B9J08_000775	NA	Ortholog(s) have trehalose-phosphatase activity and role in positive regulation of autophagy, trehalose biosynthetic process, trehalose metabolic process, trehalose metabolism in response to stress	C1_03380W_A/TPS2	TPS2	0.191666	8.03307	0	1	1	0.190039	8.03307	0	1	1	0.55126	8.03307	0	0.99995	1
B9J08_000776	NA	Ortholog(s) have alcohol O-butanoyltransferase activity, short-chain carboxylesterase activity and role in cellular lipid metabolic process, medium-chain fatty acid biosynthetic process, medium-chain fatty acid catabolic process	C1_03390W_A/EHT1	EHT1	-0.0295679	8.01691	0	1	1	-0.0279023	8.01691	0	1	1	-0.190271	8.01691	0	1	1
B9J08_000777	NA	Ortholog(s) have ubiquitin protein ligase binding activity	C1_03400W_A	ART5	0.112923	7.31546	0	1	1	0.205857	7.31546	0	0.999999	1	0.701676	7.31546	0	0.996618	1
B9J08_000778	NA	Ortholog(s) have protein transmembrane transporter activity, role in post-translational protein targeting to membrane, translocation and Sec62/Sec63 complex, endoplasmic reticulum localization	C1_03340C_A/SEC62	SEC62	0.0211671	7.22012	0	1	1	-0.00333454	7.22012	0	1	1	-0.0156519	7.22012	0	1	1
B9J08_000779	NA	Ortholog(s) have phosphatidylinositol-3,5-bisphosphate binding, phosphatidylinositol-3-phosphate binding, phosphatidylinositol-4-phosphate binding activity	C1_03330C_A	ATG21	0.340859	6.39029	0	0.999965	1	0.356236	6.39029	0	0.999956	1	0.816245	6.39029	0	0.940782	1
B9J08_000780	NA	Ortholog(s) have 3-hydroxyisobutyryl-CoA hydrolase activity, structural constituent of ribosome activity and mitochondrial small ribosomal subunit, mitochondrion localization	C1_03320C_A/EHD3	EHD3	-0.0753738	7.63427	0	1	1	-0.127579	7.63427	0	1	1	-0.334191	7.63427	0	1	1
B9J08_000781	NA	Ortholog(s) have role in chromatin remodeling, nucleosome disassembly, positive regulation of transcription by RNA polymerase II, transcription elongation by RNA polymerase II and RSC-type complex, SWI/SNF complex, nucleus localization	C1_03310W_A/ARP7	ARP7	-0.0642834	7.37995	0	1	1	-0.101514	7.37995	0	1	1	-0.188354	7.37995	0	1	1
B9J08_000782	NA	Ortholog(s) have ferric-chelate reductase activity, role in copper ion import, iron ion transport and plasma membrane localization	NA	FRE1	-0.248094	6.80818	0	1	1	-0.181929	6.80818	0	1	1	-0.682626	6.80818	0	0.999836	1
B9J08_000783	NA	Protein of unknown function	NA	NA	-0.121581	2.00516	0	1	1	-0.212278	2.00516	0	1	1	-0.238465	2.00516	0	0.999999	1
B9J08_000784	NA	Ortholog(s) have role in mRNA methylation, meiotic cell cycle, negative regulation of pseudohyphal growth, premeiotic DNA replication and RNA N6-methyladenosine methyltransferase complex localization	C5_05450C_A/MUM2	MUM2	0.100679	2.45048	0	1	1	0.138056	2.45048	0	1	1	0.483923	2.45048	0	0.999974	1
B9J08_000785	NA	Has domain(s) with predicted peptidase activity	C5_05460C_A	NA	-0.0210202	2.91107	0	1	1	-0.22514	2.91107	0	1	1	-0.225876	2.91107	0	1	1
B9J08_000786	NA	Ortholog(s) have role in DNA recombination, negative regulation of translation, nuclear-transcribed mRNA catabolic process, nonsense-mediated decay and P-body, cytoplasm localization	C5_05470W_A/EST1	EBS1	-0.232612	7.08702	0	1	1	-0.249524	7.08702	0	1	1	-0.390522	7.08702	0	1	1
B9J08_000787	NA	Ortholog(s) have sphingolipid delta-4 desaturase activity and role in sphingolipid biosynthetic process, sphingosine biosynthetic process	C5_05480W_A/DES1	NA	0.0725994	7.70891	0	1	1	0.141177	7.70891	0	1	1	0.0404407	7.70891	0	1	1
B9J08_000788	NA	Ortholog(s) have aminoacyl-tRNA ligase activity, sequence-specific mRNA binding activity, role in histidyl-tRNA aminoacylation, mitochondrial translation and cytoplasm, mitochondrion localization	C5_05490C_A/HTS1	HTS1	-0.0804028	8.44583	0	1	1	-0.101697	8.44583	0	1	1	-0.244396	8.44583	0	1	1
B9J08_000789	NA	Ortholog(s) have indoleamine 2,3-dioxygenase activity and role in 'de novo' NAD biosynthetic process from tryptophan	C5_00800C_A	BNA2	0.119794	8.77713	0	1	1	0.173488	8.77713	0	1	1	0.481485	8.77713	0	0.999996	1
B9J08_000790	NA	Ortholog(s) have calmodulin binding, cytoskeletal protein binding, lipid binding, protein homodimerization activity	C6_04040C_A/RVS167	RVS167	-0.0350069	7.83857	0	1	1	-0.021892	7.83857	0	1	1	-0.0101738	7.83857	0	1	1
B9J08_000791	NA	Has domain(s) with predicted DNA-binding transcription factor activity, RNA polymerase II-specific, zinc ion binding activity and role in regulation of DNA-templated transcription	NA	NA	0.264129	6.95314	0	0.999983	1	0.401109	6.95314	0	0.999897	1	1.02041	6.95314	0.182522	0.429151	1
B9J08_000792	NA	Has domain(s) with predicted catalytic activity	C3_07760C_A	NA	0.153162	4.69165	0	1	1	-0.0568629	4.69165	0	1	1	-0.094664	4.69165	0	1	1
B9J08_000793	NA	Has domain(s) with predicted DNA-binding transcription factor activity, RNA polymerase II-specific, zinc ion binding activity and role in regulation of DNA-templated transcription	NA	NA	0.0599469	4.91982	0	1	1	0.0252547	4.91982	0	1	1	-0.160389	4.91982	0	1	1
B9J08_000794	NA	Has domain(s) with predicted DNA-binding transcription factor activity, RNA polymerase II-specific, zinc ion binding activity and role in regulation of DNA-templated transcription	NA	NA	0.101353	5.08809	0	1	1	0.0635581	5.08809	0	1	1	-0.0153547	5.08809	0	1	1
B9J08_000795	NA	Protein of unknown function	NA	NA	0.134765	6.1061	0	1	1	0.0496714	6.1061	0	1	1	0.117624	6.1061	0	1	1
B9J08_000796	NA	Ortholog(s) have fungal-type vacuole membrane localization	C1_01750W_A	YCR023C	-0.00353265	4.70612	0	1	1	0.109344	4.70612	0	1	1	0.166053	4.70612	0	1	1
B9J08_000797	NA	Has domain(s) with predicted transmembrane transporter activity and role in transmembrane transport	C6_01520W_A	NA	-0.0383556	4.19414	0	1	1	-0.120024	4.19414	0	1	1	-0.286514	4.19414	0	1	1
B9J08_000798	NA	Ortholog of C. albicans SC5314 : C7_00360W_A/DFI1, C. dubliniensis CD36 : Cd36_70570, C. parapsilosis CDC317 : CPAR2_301600 and Debaryomyces hansenii CBS767 : DEHA2F13376g	C7_00360W_A/DFI1	NA	0.0828869	7.25126	0	1	1	0.106708	7.25126	0	1	1	-0.00023443	7.25126	0	1	1
B9J08_000799	NA	Ortholog of C. albicans SC5314 : CR_06140W_A, C. dubliniensis CD36 : Cd36_31660, C. parapsilosis CDC317 : CPAR2_204970 and Candida tenuis NRRL Y-1498 : CANTEDRAFT_104266	CR_06140W_A	NA	0.0387697	6.82448	0	1	1	0.266383	6.82448	0	1	1	0.531199	6.82448	0	1	1
B9J08_000800	NA	Ortholog(s) have (S)-2-(5-amino-1-(5-phospho-D-ribosyl)imidazole-4-carboxamido) succinate lyase (fumarate-forming) activity, N6-(1,2-dicarboxyethyl)AMP AMP-lyase (fumarate-forming) activity	CR_06150C_A/ADE13	ADE13	-0.0216138	8.56559	0	1	1	-0.0112531	8.56559	0	1	1	0.02748	8.56559	0	1	1
B9J08_000801	NA	Ortholog(s) have microtubule binding, microtubule plus-end binding activity	CR_06160C_A/DAD3	DAD3	0.0756628	4.69235	0	1	1	-0.00175049	4.69235	0	1	1	0.16908	4.69235	0	1	1
B9J08_000802	NA	Ortholog of S. cerevisiae : YGR026W, C. albicans SC5314 : CR_06170W_A, C. glabrata CBS138 : CAGL0J00187g, C. dubliniensis CD36 : Cd36_31700 and C. parapsilosis CDC317 : CPAR2_204920	CR_06170W_A	YGR026W	0.0239559	6.74281	0	1	1	-0.0559761	6.74281	0	1	1	-0.172893	6.74281	0	1	1
B9J08_000803	NA	Ortholog(s) have actin filament binding, ubiquitin binding activity	CR_06180W_A/ARC40	ARC40	0.0340726	8.40242	0	1	1	-0.00175243	8.40242	0	1	1	0.0564201	8.40242	0	1	1
B9J08_000804	NA	Has domain(s) with predicted monoatomic cation transmembrane transporter activity, role in monoatomic cation transport, transmembrane transport and membrane localization	CR_06230W_A	NA	-0.0191403	5.61952	0	1	1	0.0266589	5.61952	0	1	1	-0.016389	5.61952	0	1	1
B9J08_000805	NA	Ortholog(s) have DNA-binding transcription activator activity, RNA polymerase II-specific activity, role in positive regulation of pyrimidine-containing compound salvage and chromatin localization	CR_06240C_A/ZCF19	NA	-0.0882395	4.23535	0	1	1	-0.00802984	4.23535	0	1	1	-0.113808	4.23535	0	1	1
B9J08_000806	NA	Ortholog of C. albicans SC5314 : CR_06290C_A, C. dubliniensis CD36 : Cd36_31790, C. parapsilosis CDC317 : CPAR2_204900 and Candida tenuis NRRL Y-1498 : CANTEDRAFT_136864	CR_06290C_A	NA	0.227239	5.94928	0	0.999999	1	0.202909	5.94928	0	0.999999	1	0.56011	5.94928	0	0.999826	1
B9J08_000807	NA	Protein of unknown function	NA	NA	0.0122616	6.24025	0	1	1	-0.0172188	6.24025	0	1	1	0.0249716	6.24025	0	1	1
B9J08_000808	NA	Ortholog(s) have glucose-6-phosphate isomerase activity, role in gluconeogenesis, glycolytic process and mitochondrion localization	CR_06340C_A/PGI1	PGI1	0.101483	11.2797	0	1	1	0.0943076	11.2797	0	1	1	0.31219	11.2797	0	1	1
B9J08_000809	NA	Ortholog of S. cerevisiae : YML108W, C. albicans SC5314 : CR_06330C_A, C. glabrata CBS138 : CAGL0J06666g, C. dubliniensis CD36 : Cd36_31830 and C. parapsilosis CDC317 : CPAR2_204870	CR_06330C_A	YML108W	-0.174467	5.0969	0	1	1	-0.234622	5.0969	0	1	1	-0.531729	5.0969	0	0.99998	1
B9J08_000810	NA	Ortholog(s) have actin filament binding, mRNA binding, protein-macromolecule adaptor activity and role in Arp2/3 complex-mediated actin nucleation, actin cortical patch organization, mitochondrion inheritance	CR_07210W_A/ARC15	ARC15	0.0910188	6.78542	0	1	1	0.0636975	6.78542	0	1	1	0.0143842	6.78542	0	1	1
B9J08_000811	NA	Ortholog(s) have microtubule plus-end binding activity, role in nuclear migration along microtubule and cytoplasmic microtubule, nucleus, peroxisome localization	CR_07220C_A	NDL1	0.0921052	4.90216	0	0.999999	1	0.076123	4.90216	0	0.999999	1	0.265002	4.90216	0	0.999993	1
B9J08_000812	NA	Ortholog(s) have D-xylose:NADP reductase activity, alditol:NADP+ 1-oxidoreductase activity, mRNA binding activity	C5_02930C_A/GRE3	GRE3	0.0444214	8.18862	0	1	1	0.0616488	8.18862	0	1	1	0.271828	8.18862	0	1	1
B9J08_000813	NA	Has domain(s) with predicted iron ion binding, oxidoreductase activity, trimethyllysine dioxygenase activity and role in carnitine biosynthetic process	C5_02920W_A	NA	0.0317804	6.05769	0	1	1	-0.00230486	6.05769	0	1	1	-0.190113	6.05769	0	1	1
B9J08_000814	NA	Ortholog(s) have GTPase activator activity, role in vesicle-mediated transport and cytoplasm, peroxisome localization	C5_02910C_A/GYP8	GYP8	0.0877855	6.24825	0	1	1	0.0259844	6.24825	0	1	1	0.316976	6.24825	0	0.999996	1
B9J08_000815	NA	Ortholog(s) have TBP-class protein binding, transcription coregulator activity	C5_02900W_A/SPT8	SPT8	-0.0199643	6.07984	0	1	1	-0.0768291	6.07984	0	1	1	-0.147967	6.07984	0	1	1
B9J08_000816	NA	Ortholog(s) have nucleoside diphosphate kinase activity, role in CTP biosynthetic process, DNA damage response and cytosol, mitochondrial intermembrane space localization	C5_02890W_A/YNK1	YNK1	0.0163037	10.0766	0	1	1	0.0701332	10.0766	0	1	1	0.0212532	10.0766	0	1	1
B9J08_000817	NA	Ortholog of C. albicans SC5314 : C1_08440C_A, C. dubliniensis CD36 : Cd36_07950, C. parapsilosis CDC317 : CPAR2_207160, Debaryomyces hansenii CBS767 : DEHA2F12958g and Pichia stipitis Pignal : PICST_30273	C1_08440C_A	NA	0.00290244	3.02042	0	1	1	-0.0205233	3.02042	0	1	1	0.058712	3.02042	0	1	1
B9J08_000818	NA	Ortholog(s) have role in regulation of transcription by RNA polymerase II and CCR4-NOT complex localization	C1_08430W_A/CAF16	CAF16	0.135423	6.61661	0	1	1	0.126182	6.61661	0	1	1	0.199141	6.61661	0	1	1
B9J08_000819	NA	Ortholog(s) have mRNA binding activity and role in mRNA splicing, via spliceosome, nuclear-transcribed mRNA catabolic process, nonsense-mediated decay, response to osmotic stress	C1_08420W_A/GCR3	STO1	-0.0280018	8.12902	0	1	1	0.00760611	8.12902	0	1	1	0.00107511	8.12902	0	1	1
B9J08_000820	NA	Ortholog(s) have S-adenosylmethionine-homocysteine S-methyltransferase activity and role in L-methionine salvage from S-adenosylmethionine, S-adenosylhomocysteine metabolic process, homocysteine metabolic process	C1_08410C_A/SAM4	SAM4	-0.0510094	5.71567	0	1	1	-0.10362	5.71567	0	1	1	-0.174938	5.71567	0	1	1
B9J08_000821	NA	Ortholog of S. cerevisiae : TVS1, C. albicans SC5314 : C1_10360C_A, C. glabrata CBS138 : CAGL0K09218g, C. dubliniensis CD36 : Cd36_09760 and C. parapsilosis CDC317 : CPAR2_207300	C1_10360C_A	TVS1	-0.0881892	8.65228	0	0.999999	1	0.0283755	8.65228	0	1	1	0.114884	8.65228	0	0.999999	1
B9J08_000822	NA	Ortholog(s) have protein serine/threonine kinase activity	C1_10380C_A/CBK1	CBK1	-0.161646	5.76797	0	1	1	-0.236082	5.76797	0	1	1	-0.37928	5.76797	0	0.999999	1
B9J08_000823	NA	Ortholog(s) have cytosolic large ribosomal subunit localization	C1_10390C_A/RPL42	RPL42A	-0.063304	10.3472	0	1	1	-0.0583814	10.3472	0	1	1	-0.118728	10.3472	0	1	1
B9J08_000824	NA	Ortholog of C. albicans SC5314 : C1_10400C_A/FGR41, C. dubliniensis CD36 : Cd36_09790, C. parapsilosis CDC317 : CPAR2_207330 and Candida tenuis NRRL Y-1498 : cten_CGOB_00030	C1_10400C_A/FGR41	NA	-0.0373731	7.54242	0	1	1	0.0502602	7.54242	0	1	1	0.309598	7.54242	0	1	1
B9J08_000825	NA	Has domain(s) with predicted DNA binding activity	C1_10410W_A	NA	-0.0286494	4.76935	0	1	1	0.0370951	4.76935	0	1	1	0.102053	4.76935	0	1	1
B9J08_000826	NA	Ortholog(s) have myosin II tail binding, protein-macromolecule adaptor activity, role in protein localization to cell division site, septin ring assembly and cellular bud neck, cellular bud neck septin ring localization	C3_06610W_A	BNI5	-0.0324131	5.65307	0	1	1	-0.106522	5.65307	0	1	1	-0.237942	5.65307	0	1	1
B9J08_000827	NA	Ortholog(s) have 8-oxo-dGDP phosphatase activity	C2_06080C_A	YJR142W	0.0610765	5.49881	0	1	1	0.0703602	5.49881	0	1	1	0.0883593	5.49881	0	1	1
B9J08_000828	NA	Has domain(s) with predicted serine-type endopeptidase activity, role in protein processing and peroxisome localization	C6_01470W_A	NA	0.124453	4.97274	0	1	1	0.0056424	4.97274	0	1	1	0.0284431	4.97274	0	1	1
B9J08_000829	NA	Ortholog of S. cerevisiae : YGR067C, C. albicans SC5314 : C6_01500C_A/TRY5, C. glabrata CBS138 : CAGL0K04631g, C. dubliniensis CD36 : Cd36_61610 and C. parapsilosis CDC317 : CPAR2_602450	C6_01500C_A/TRY5	YGR067C	-0.00917891	4.2722	0	1	1	-0.0591605	4.2722	0	1	1	-0.186033	4.2722	0	1	1
B9J08_000830	NA	Ortholog of C. albicans SC5314 : C6_00380C_A, C. dubliniensis CD36 : Cd36_60330, C. parapsilosis CDC317 : CPAR2_602460 and Candida tenuis NRRL Y-1498 : CANTEDRAFT_115686	C6_00380C_A	NA	-0.146722	4.61062	0	1	1	-0.244953	4.61062	0	1	1	-0.355689	4.61062	0	1	1
B9J08_000831	NA	Has domain(s) with predicted antiporter activity, role in proton transmembrane transport and membrane localization	NA	NA	0.141406	5.76737	0	1	1	0.168615	5.76737	0	1	1	0.0345684	5.76737	0	1	1
B9J08_000834	NA	Ortholog of C. albicans SC5314 : C7_00350C_A, C. dubliniensis CD36 : Cd36_70560, C. parapsilosis CDC317 : CPAR2_301610 and Candida tenuis NRRL Y-1498 : cten_CGOB_00180	C7_00350C_A	NA	-0.74082	3.9406	0	0.932702	1	-1.57593	3.9406	-3.15772	0.00425381	1	-0.305754	3.9406	0	0.999543	1
B9J08_000835	NA	Protein of unknown function	NA	NA	0.447154	6.41923	0	0.999958	1	0.619687	6.41923	0	0.999145	1	1.16539	6.41923	1.78454	0.0501504	1
B9J08_000836	NA	Ortholog(s) have role in ubiquinone biosynthetic process, ubiquinone-6 biosynthetic process and mitochondrion localization	C7_00300W_A	COQ11	0.206752	7.87782	0	1	1	0.18333	7.87782	0	1	1	0.367713	7.87782	0	1	1
B9J08_000837	PMR1	Ortholog(s) have P-type calcium transporter activity, P-type manganese transporter activity, calcium ion binding activity	C7_00320C_A/PMR1	PMR1	-0.0381582	7.19891	0	1	1	-0.0287828	7.19891	0	1	1	-0.0951477	7.19891	0	1	1
B9J08_000838	NA	Ortholog(s) have L-threonylcarbamoyladenylate synthase, single-stranded telomeric DNA binding activity	C7_00330C_A	SUA5	-0.489117	4.37583	0	0.999991	1	-0.605588	4.37583	0	0.999881	1	-0.766045	4.37583	0	0.993916	1
B9J08_000839	NA	Ortholog(s) have nuclear import signal receptor activity, role in NLS-bearing protein import into nucleus, protein import into nucleus and cytoplasm, nucleus localization	C7_00340C_A	KAP114	-0.0763452	7.06923	0	1	1	-0.0432384	7.06923	0	1	1	-0.110568	7.06923	0	1	1
B9J08_000840	NA	Ortholog(s) have role in vesicle-mediated transport and Golgi membrane localization	C4_07240W_A	TVP15	-0.0214445	5.8665	0	1	1	-0.0855746	5.8665	0	1	1	-0.167552	5.8665	0	1	1
B9J08_000841	NA	Ortholog(s) have role in ascospore-type prospore membrane formation, protein localization to prospore membrane and prospore membrane localization	C6_04440C_A	SPO71	0.102147	6.28198	0	1	1	0.0968854	6.28198	0	1	1	0.267343	6.28198	0	1	1
B9J08_000842	NA	Ortholog(s) have G-protein beta-subunit binding, MAP-kinase scaffold activity, phosphatidylinositol-4,5-bisphosphate binding activity	C6_04430W_A/CST5	STE5	0.168723	2.90112	0	1	1	0.334173	2.90112	0	0.999998	1	0.760515	2.90112	0	0.994301	1
B9J08_000843	NA	Ortholog(s) have mitochondrion localization	C7_03370C_A	MTC1	0.0674771	6.66617	0	1	1	0.0879981	6.66617	0	1	1	0.199997	6.66617	0	1	1
B9J08_000844	NA	Has domain(s) with predicted oxidoreductase activity and mitochondrion localization	C7_03310W_A	NA	0.210366	8.69864	0	0.999985	1	-0.0840878	8.69864	0	0.999997	1	-0.696661	8.69864	0	0.98723	1
B9J08_000845	NA	Ortholog(s) have deaminated glutathione amidase activity and role in amide catabolic process	CR_08840C_A/NIT2	NIT2	0.169247	5.65754	0	1	1	0.127904	5.65754	0	1	1	0.209202	5.65754	0	1	1
B9J08_000846	NA	Ortholog of C. albicans SC5314 : CR_08830W_A, C. dubliniensis CD36 : Cd36_26620, C. parapsilosis CDC317 : CPAR2_201160 and Candida tenuis NRRL Y-1498 : CANTEDRAFT_115461	CR_08830W_A	NA	-0.0101909	3.94444	0	0.999999	1	-0.697017	3.94444	0	0.971288	1	-1.70078	3.94444	-4.11792	0.000753173	1
B9J08_000847	NA	Ortholog(s) have protein kinase activity, pyruvate dehydrogenase (acetyl-transferring) kinase activity, role in protein-containing complex assembly, regulation of mitophagy and mitochondrion localization	CR_08860W_A/PDK2	PKP1	0.113291	5.71294	0	1	1	0.00281509	5.71294	0	1	1	-0.0165467	5.71294	0	1	1
B9J08_000848	NA	Ortholog(s) have protein-macromolecule adaptor activity, role in protein import into peroxisome matrix, docking and peroxisomal importomer complex, peroxisomal membrane localization	CR_08870W_A/PEX13	PEX13	-0.0272016	6.73646	0	1	1	-0.135069	6.73646	0	1	1	-0.158732	6.73646	0	1	1
B9J08_000849	NA	Ortholog of C. albicans SC5314 : CR_08890C_A/ASR2, C. parapsilosis CDC317 : CPAR2_201370, Candida tenuis NRRL Y-1498 : CANTEDRAFT_99098 and Debaryomyces hansenii CBS767 : DEHA2C13398g	CR_08890C_A/ASR2	NA	0.303365	6.83369	0	1	1	0.296761	6.83369	0	1	1	0.304594	6.83369	0	1	1
B9J08_000850	NA	Ortholog(s) have role in positive regulation of apoptotic process, response to singlet oxygen and mitochondrion, nucleus localization	C2_08100W_A	AIF1	0.0938841	7.07916	0	1	1	0.115497	7.07916	0	1	1	0.247749	7.07916	0	1	1
B9J08_000851	NA	NA	NA	NA	-0.266573	-1.06245	0	0.990004	1	0.066563	-1.06245	0	0.998599	1	0.19923	-1.06245	0	0.994521	1
B9J08_000852	NA	Ortholog(s) have histone H3 acetyltransferase activity, histone H3K56 acetyltransferase activity	CR_00410W_A/RTT109	RTT109	0.0660196	5.94848	0	1	1	0.053629	5.94848	0	1	1	-0.0211311	5.94848	0	1	1
B9J08_000853	NA	Has domain(s) with predicted transmembrane transporter activity, role in transmembrane transport and membrane localization	C1_05080W_A/GPT1	NA	-0.300235	0.284157	0	0.999535	1	-0.230077	0.284157	0	0.999783	1	-0.562684	0.284157	0	0.987954	1
B9J08_000854	NA	Has domain(s) with predicted FMN binding activity	C7_03200C_A	YGR017W	0.0433526	7.92903	0	1	1	-0.022253	7.92903	0	1	1	0.301196	7.92903	0	1	1
B9J08_000855	NA	Ortholog(s) have DNA binding activity, role in chromosome condensation, negative regulation of DNA recombination, regulation of DNA-templated transcription, regulation of double-strand break repair and chromatin, nucleus localization	C7_03180C_A/HHO1	HHO1	0.0516711	6.28058	0	1	1	-0.0200303	6.28058	0	1	1	0.177214	6.28058	0	1	1
B9J08_000856	NA	Ortholog(s) have dihydrofolate reductase activity, mRNA binding activity and role in dihydrofolate metabolic process, tetrahydrofolate biosynthetic process	C7_03130C_A/DFR1	DFR1	0.0587186	4.99469	0	1	1	-0.00297681	4.99469	0	1	1	-0.083703	4.99469	0	1	1
B9J08_000857	NA	Has domain(s) with predicted protein tyrosine/serine/threonine phosphatase activity and role in dephosphorylation, protein dephosphorylation	C4_05940W_A/PPS1	NA	0.0535571	4.65244	0	1	1	0.120729	4.65244	0	1	1	0.0376717	4.65244	0	1	1
B9J08_000858	NA	Has domain(s) with predicted carbon-nitrogen ligase activity, with glutamine as amido-N-donor activity	NA	AIM41	-0.032264	6.01136	0	1	1	-0.0332152	6.01136	0	1	1	0.00811195	6.01136	0	1	1
B9J08_000859	NA	Protein of unknown function	NA	NA	0.113423	1.52394	0	0.999998	1	0.0170861	1.52394	0	1	1	0.213652	1.52394	0	0.99999	1
B9J08_000860	NA	Ortholog(s) have DNA binding, RNA polymerase II general transcription initiation factor activity and role in chromatin remodeling, transcription by RNA polymerase II, transcription initiation at RNA polymerase II promoter	C2_04220C_A/TAF14	TAF14	-0.0200062	7.39979	0	1	1	-0.0279832	7.39979	0	1	1	0.0883263	7.39979	0	1	1
B9J08_000861	NA	Ortholog(s) have G-protein alpha-subunit binding, G-protein gamma-subunit binding, protein kinase binding, scaffold protein binding, small GTPase binding activity	C2_04210W_A/STE4	STE4	-0.221535	4.55421	0	1	1	-0.103986	4.55421	0	1	1	0.0147513	4.55421	0	1	1
B9J08_000862	NA	Ortholog(s) have DNA-binding transcription factor activity, RNA polymerase II-specific, RNA polymerase II cis-regulatory region sequence-specific DNA binding and chromatin insulator sequence binding, more	C2_04200W_A/TBF1	TBF1	-0.26225	5.28085	0	1	1	-0.285681	5.28085	0	1	1	-0.273311	5.28085	0	1	1
B9J08_000863	NA	Ortholog(s) have 4-aminobutyrate transaminase activity, role in gamma-aminobutyric acid catabolic process and cytosol localization	C2_04190C_A/UGA1	UGA1	0.0637355	5.06045	0	1	1	0.0200396	5.06045	0	1	1	-0.0202943	5.06045	0	1	1
B9J08_000864	NA	Ortholog(s) have 3'-phosphoadenosine 5'-phosphosulfate transmembrane transporter activity, 5'-adenylyl sulfate transmembrane transporter activity	C2_04180C_A	MRX21	-0.0195973	6.36592	0	1	1	0.0784407	6.36592	0	1	1	-0.00245032	6.36592	0	1	1
B9J08_000865	NA	Ortholog of S. cerevisiae : MIN8, C. albicans SC5314 : C2_04170C_A, C. dubliniensis CD36 : Cd36_02990, C. parapsilosis CDC317 : CPAR2_211020 and Candida tenuis NRRL Y-1498 : CANTEDRAFT_116148	C2_04170C_A	MIN8	0.0525542	8.03167	0	1	1	0.0653619	8.03167	0	1	1	0.104533	8.03167	0	1	1
B9J08_000866	NA	Ortholog(s) have role in mitochondrial translation and matrix side of mitochondrial inner membrane localization	C2_04160W_A	DPC29	-0.0583338	5.56933	0	1	1	-0.0706551	5.56933	0	1	1	-0.30928	5.56933	0	1	1
B9J08_000867	NA	Has domain(s) with predicted proton-transporting ATPase activity, rotational mechanism activity, role in monoatomic ion transmembrane transport, proton transmembrane transport and proton-transporting V-type ATPase, V1 domain localization	C2_04150C_A/VMA7	VMA7	0.0501962	6.34855	0	1	1	0.0625806	6.34855	0	1	1	-0.055582	6.34855	0	1	1
B9J08_000868	NA	Ortholog(s) have small GTPase binding activity	C2_04140W_A/CHS5	CHS5	0.0601015	7.83262	0	1	1	-0.00362733	7.83262	0	1	1	0.00343711	7.83262	0	1	1
B9J08_000869	NA	Ortholog(s) have role in negative regulation of rDNA heterochromatin formation and negative regulation of silent mating-type cassette heterochromatin formation, more	C2_04130W_A	DEP1	-0.031647	6.25511	0	1	1	-0.0323738	6.25511	0	1	1	0.010067	6.25511	0	1	1
B9J08_000870	NA	Ortholog(s) have rRNA binding activity, role in maturation of LSU-rRNA from tricistronic rRNA transcript (SSU-rRNA, 5.8S rRNA, LSU-rRNA) and nucleolus, preribosome localization	C2_04120C_A	NOP12	-0.35479	6.21308	0	0.999937	1	-0.409486	6.21308	0	0.999861	1	-0.728498	6.21308	0	0.979858	1
B9J08_000871	NA	Ortholog(s) have RNA polymerase II cis-regulatory region sequence-specific DNA binding, cysteine-type peptidase activity, double-stranded DNA binding, mRNA binding, single-stranded DNA binding activity	CR_04480C_A/LAP3	LAP3	0.258086	5.90285	0	1	1	0.108485	5.90285	0	1	1	0.0210518	5.90285	0	1	1
B9J08_000872	NA	Ortholog(s) have role in cytoplasm to vacuole transport by the Cvt pathway, intra-Golgi vesicle-mediated transport, macroautophagy, pexophagy, retrograde transport, vesicle recycling within Golgi and Golgi transport complex localization	C2_05680W_A/COG4	COG4	-0.0229219	6.87261	0	1	1	-0.0409001	6.87261	0	1	1	0.00859492	6.87261	0	1	1
B9J08_000873	NA	Ortholog(s) have RNA binding activity, role in mRNA processing and cytosol, mRNA cleavage and polyadenylation specificity factor complex, nucleus localization	C2_05690C_A/YTH1	YTH1	0.0643195	5.43024	0	1	1	0.0515404	5.43024	0	1	1	0.287401	5.43024	0	1	1
B9J08_000874	NA	Has domain(s) with predicted FMN binding, oxidoreductase activity	C2_05700W_A/OSM1	NA	0.28748	10.3191	0	0.999997	1	0.328141	10.3191	0	0.999995	1	0.755157	10.3191	0	0.989399	1
B9J08_000875	NA	Ortholog(s) have phosphoprotein phosphatase activity and role in negative regulation of phospholipid biosynthetic process, nuclear envelope organization, regulation of phospholipid biosynthetic process, reticulophagy	C2_05740W_A/SPO7	SPO7	-0.00544474	5.83697	0	1	1	0.05669	5.83697	0	1	1	-0.110373	5.83697	0	1	1
B9J08_000876	NA	Ortholog(s) have glucosaminyl-phosphatidylinositol O-acyltransferase activity, role in GPI anchor biosynthetic process and membrane localization	C2_05730C_A/GWT1	GWT1	0.0305595	5.26305	0	1	1	0.0386593	5.26305	0	1	1	-0.0309941	5.26305	0	1	1
B9J08_000877	NA	Ortholog(s) have lipid binding, oxysterol binding, phosphatidic acid binding, phosphatidylinositol-4,5-bisphosphate binding, phosphatidylinositol-4-phosphate binding, sterol transfer activity	C2_05720C_A/OSH4	KES1	0.0959852	8.10061	0	1	1	0.160925	8.10061	0	1	1	-0.000835149	8.10061	0	1	1
B9J08_000878	NA	Ortholog(s) have structural constituent of ribosome activity, role in cytoplasmic translation, rRNA processing, ribosomal large subunit assembly and cytosolic large ribosomal subunit localization	C2_05710C_A	RPL33A	-0.122528	10.5452	0	1	1	-0.067316	10.5452	0	1	1	-0.173422	10.5452	0	1	1
B9J08_000879	NA	Ortholog(s) have GTPase binding activity, role in endoplasmic reticulum to Golgi vesicle-mediated transport and Golgi membrane localization	C2_05800C_A	RUD3	-0.0599832	6.29927	0	1	1	-0.0963795	6.29927	0	1	1	-0.136297	6.29927	0	1	1
B9J08_000880	NA	Ortholog(s) have DNA clamp loader activity, chromatin binding activity and role in DNA repair, DNA strand elongation involved in DNA replication, UV-damage excision repair, leading strand elongation, mismatch repair, mitotic cell cycle	C2_05790C_A/RFC1	RFC1	-0.114087	6.06329	0	1	1	-0.131458	6.06329	0	1	1	-0.252303	6.06329	0	1	1
B9J08_000881	NA	Ortholog(s) have MAP kinase kinase activity and role in cell wall integrity MAPK cascade, pexophagy, positive regulation of calcium-mediated signaling, regulation of fungal-type cell wall organization, signal transduction	C2_05780C_A/MKK2	MKK1	0.128435	7.09506	0	1	1	0.201421	7.09506	0	1	1	0.18074	7.09506	0	1	1
B9J08_000882	NA	Ortholog of C. albicans SC5314 : C2_05760C_A, C. dubliniensis CD36 : Cd36_20200, C. parapsilosis CDC317 : CPAR2_209510 and Candida tenuis NRRL Y-1498 : CANTEDRAFT_95576	C2_05760C_A	NA	-0.0995076	7.82027	0	1	1	-0.121746	7.82027	0	1	1	-0.159008	7.82027	0	1	1
B9J08_000883	NA	Ortholog(s) have rRNA binding activity and role in maturation of LSU-rRNA from tricistronic rRNA transcript (SSU-rRNA, 5.8S rRNA, LSU-rRNA), rRNA processing, ribosomal large subunit export from nucleus	C2_05750W_A	NOP53	-0.352311	6.20784	0	0.999783	1	-0.432789	6.20784	0	0.999372	1	-0.887974	6.20784	0	0.78337	1
B9J08_000884	NA	Ortholog of C. albicans SC5314 : CR_07690W_A, C. dubliniensis CD36 : Cd36_33330, C. parapsilosis CDC317 : CPAR2_701980, Debaryomyces hansenii CBS767 : DEHA2C15840g and Pichia stipitis Pignal : PICST_31066	CR_07690W_A	NA	-0.00455931	4.96092	0	1	1	0.00674377	4.96092	0	1	1	0.190784	4.96092	0	1	1
B9J08_000885	NA	Has domain(s) with predicted nucleic acid binding activity	CR_07680C_A	NA	0.0698692	5.11307	0	1	1	0.0383851	5.11307	0	1	1	-0.0645942	5.11307	0	1	1
B9J08_000886	NA	Has domain(s) with predicted iron ion binding, iron-sulfur cluster binding activity and role in iron-sulfur cluster assembly	CR_07670W_A	NA	-0.0420379	7.20742	0	1	1	-0.043246	7.20742	0	1	1	0.0558991	7.20742	0	1	1
B9J08_000887	NA	Ortholog(s) have ATP-dependent chromatin remodeler activity, DNA binding, chromatin binding activity	CR_07600W_A/FUN30	FUN30	-0.110297	6.52569	0	1	1	-0.115901	6.52569	0	1	1	-0.0874889	6.52569	0	1	1
B9J08_000888	NA	Ortholog(s) have role in protein histidyl modification to diphthamide, tRNA wobble uridine modification and cytoplasm localization	CR_08320W_A/ATS1	ATS1	0.128541	4.55148	0	1	1	0.00138763	4.55148	0	1	1	0.147002	4.55148	0	1	1
B9J08_000889	NA	Ortholog(s) have nuclear import signal receptor activity, role in inositol metabolic process, protein import into nucleus and nuclear envelope localization	CR_08330W_A	OPI10	0.0274725	6.02814	0	1	1	-0.0321907	6.02814	0	1	1	0.131866	6.02814	0	1	1
B9J08_000890	NA	Protein of unknown function	NA	NA	0.0725395	10.6871	0	1	1	0.0536628	10.6871	0	1	1	0.195614	10.6871	0	1	1
B9J08_000892	NA	Protein of unknown function	NA	NA	0.195536	0.0183292	0	0.999155	1	0.0326183	0.0183292	0	0.999893	1	0.50534	0.0183292	0	0.985467	1
B9J08_000894	NA	Ortholog(s) have role in ribosomal large subunit biogenesis and cytoplasm, nucleus localization	C7_00160C_A	ALB1	-0.268955	6.03861	0	0.999999	1	-0.291979	6.03861	0	0.999998	1	-0.567507	6.03861	0	0.999777	1
B9J08_000895	NA	Ortholog(s) have D-ribulose-phosphate 3-epimerase activity and role in pentose-phosphate shunt	C7_00150W_A	RPE1	-0.00692018	6.73492	0	1	1	-0.0589992	6.73492	0	1	1	-0.0796382	6.73492	0	1	1
B9J08_000896	NA	Has domain(s) with predicted transmembrane transporter activity and role in transmembrane transport	CR_01340W_A	NA	0.0181593	3.90959	0	1	1	0.0862361	3.90959	0	1	1	0.208265	3.90959	0	1	1
B9J08_000897	NA	Ortholog(s) have myosin I binding activity and cytoplasm localization	C7_00140C_A	ANK1	0.0857352	6.63415	0	1	1	0.0907105	6.63415	0	1	1	0.156743	6.63415	0	1	1
B9J08_000898	NA	Ortholog(s) have tRNA-specific adenosine-37 deaminase activity and role in tRNA modification	C7_00130W_A	TAD1	-0.130518	4.91432	0	1	1	-0.10326	4.91432	0	1	1	-0.222763	4.91432	0	1	1
B9J08_000899	NA	Ortholog(s) have role in mitochondrial fission, peroxisome fission, peroxisome organization and mitochondrial outer membrane, peroxisome localization	C7_00120W_A	FIS1	0.13811	4.73321	0	1	1	0.0484858	4.73321	0	1	1	0.219157	4.73321	0	0.999999	1
B9J08_000900	NA	Ortholog(s) have dolichyl pyrophosphate Glc1Man9GlcNAc2 alpha-1,3-glucosyltransferase activity, role in oligosaccharide-lipid intermediate biosynthetic process, protein N-linked glycosylation and endoplasmic reticulum membrane localization	C3_01880W_A/ALG8	ALG8	-0.0448308	5.18592	0	1	1	-0.116839	5.18592	0	1	1	-0.137874	5.18592	0	1	1
B9J08_000901	NA	Has domain(s) with predicted carboxy-lyase activity, catalytic activity, magnesium ion binding, thiamine pyrophosphate binding activity	NA	NA	0.51842	7.65507	0	1	1	0.537738	7.65507	0	1	1	0.397326	7.65507	0	1	1
B9J08_000902	NA	Ortholog(s) have DNA binding activity, role in transcription elongation by RNA polymerase II and cell cortex of cell tip localization	C3_05470W_A/TEA1	TEA1	-0.0642818	5.67964	0	1	1	-0.140662	5.67964	0	1	1	-0.415219	5.67964	0	1	1
B9J08_000903	NA	Ortholog of C. albicans SC5314 : C3_05460W_A, C. dubliniensis CD36 : Cd36_85460, C. parapsilosis CDC317 : CPAR2_405760 and Candida tenuis NRRL Y-1498 : CANTEDRAFT_116052	C3_05460W_A	NA	-0.034565	6.03345	0	1	1	-0.10558	6.03345	0	1	1	-0.13449	6.03345	0	1	1
B9J08_000904	NA	Ortholog(s) have DNA ligase (ATP) activity, role in double-strand break repair via nonhomologous end joining, maintenance of rDNA and DNA ligase IV complex, chromatin, nucleolus, nucleus localization	C2_03030W_A/LIG4	DNL4	0.0170574	3.9818	0	1	1	-0.0550069	3.9818	0	1	1	-0.263346	3.9818	0	1	1
B9J08_000905	NA	Ortholog of C. albicans SC5314 : C3_05450C_A, C. dubliniensis CD36 : Cd36_85440, C. parapsilosis CDC317 : CPAR2_405750 and Candida tenuis NRRL Y-1498 : CANTEDRAFT_116050	C3_05450C_A	NA	-0.10738	2.16131	0	0.999998	1	-0.192796	2.16131	0	0.999991	1	0.346684	2.16131	0	0.999959	1
B9J08_000906	NA	Ortholog of C. albicans SC5314 : C4_06200W_A, C. parapsilosis CDC317 : CPAR2_401885, Pichia stipitis Pignal : psti_CGOB_00141 and Candida metapsilosis : CMET_534	C4_06200W_A	NA	0.00661658	2.91664	0	1	1	-0.00363539	2.91664	0	1	1	-0.132101	2.91664	0	1	1
B9J08_000907	NA	Ortholog(s) have 3'-5' DNA helicase activity, DNA/RNA helicase activity, flap-structured DNA binding, four-way junction DNA binding, four-way junction helicase activity	C4_06190C_A/MPH1	MPH1	-0.0398179	5.37093	0	1	1	-0.0568686	5.37093	0	1	1	-0.153046	5.37093	0	1	1
B9J08_000908	NA	Ortholog(s) have role in ribosome biogenesis and cytosol localization	C4_06170C_A	TMA20	-0.0719189	6.35403	0	1	1	-0.0793496	6.35403	0	1	1	-0.19751	6.35403	0	1	1
B9J08_000909	NA	Ortholog(s) have alpha-tubulin binding activity, role in protein folding, tubulin complex assembly and cytoplasm localization	C4_06160W_A	PAC2	0.0453528	5.7438	0	1	1	0.0570658	5.7438	0	1	1	0.0833453	5.7438	0	1	1
B9J08_000910	NA	Ortholog(s) have GTPase activity, RNA binding activity and role in maturation of LSU-rRNA from tricistronic rRNA transcript (SSU-rRNA, 5.8S rRNA, LSU-rRNA), rRNA processing, ribosomal large subunit export from nucleus	C4_06210C_A	NUG1	-0.391121	6.63196	0	0.999923	1	-0.381647	6.63196	0	0.999931	1	-0.685567	6.63196	0	0.991465	1
B9J08_000911	NA	Protein of unknown function	NA	NA	0.00928252	4.3727	0	1	1	0.0311181	4.3727	0	1	1	0.0300402	4.3727	0	1	1
B9J08_000912	NA	Ortholog(s) have ADP phosphatase activity, ATPase, CDP phosphatase activity, GDP phosphatase activity, GTPase activity, UDP phosphatase activity, nucleoside diphosphate phosphatase activity, ribonucleoside triphosphate phosphatase activity	C4_06230C_A	YND1	-0.137468	5.63287	0	1	1	-0.169686	5.63287	0	1	1	-0.249446	5.63287	0	1	1
B9J08_000913	NA	Ortholog of C. albicans SC5314 : C4_06240W_A, C. dubliniensis CD36 : Cd36_45760, C. parapsilosis CDC317 : CPAR2_401920 and Candida tenuis NRRL Y-1498 : CANTEDRAFT_126814	C4_06240W_A	NA	0.0201687	4.6538	0	1	1	-0.00842102	4.6538	0	1	1	-0.038826	4.6538	0	1	1
B9J08_000914	NA	Ortholog(s) have guanyl-nucleotide exchange factor activity and role in maintenance of translational fidelity, negative regulation of actin filament bundle assembly, regulation of translational termination, translational elongation	C4_04480C_A/EFB1	EFB1	-0.127842	10.3673	0	1	1	-0.123379	10.3673	0	1	1	-0.24939	10.3673	0	1	1
B9J08_000915	NA	Ortholog(s) have protein-lysine N-methyltransferase activity and role in peptidyl-lysine trimethylation	C4_04500C_A	EFM5	-0.115068	5.71902	0	1	1	-0.0966549	5.71902	0	1	1	-0.26665	5.71902	0	1	1
B9J08_000916	NA	Ortholog(s) have DNA binding, bending, RNA polymerase III type 1 promoter sequence-specific DNA binding, RNA polymerase III type 2 promoter sequence-specific DNA binding activity	C4_04510W_A	TFC3	-0.106289	5.90571	0	1	1	-0.108515	5.90571	0	1	1	-0.168351	5.90571	0	1	1
B9J08_000917	NA	Ortholog(s) have enzyme activator activity, telomerase inhibitor activity, role in box C/D RNA 3'-end processing, negative regulation of telomere maintenance via telomerase and nucleolus, nucleoplasm localization	C4_04520W_A	PXR1	-0.200504	5.86277	0	0.99999	1	-0.213348	5.86277	0	0.999988	1	-0.577022	5.86277	0	0.9977	1
B9J08_000918	NA	Ortholog of C. albicans SC5314 : C4_04530C_A/PHR1, C. dubliniensis CD36 : Cd36_44230/PHR1, C. parapsilosis CDC317 : CPAR2_302140/PHR1 and Candida tenuis NRRL Y-1498 : CANTEDRAFT_114565	C4_04530C_A/PHR1	NA	0.374862	4.77249	0	1	1	0.177978	4.77249	0	1	1	-0.11921	4.77249	0	1	1
B9J08_000919	NA	Ortholog of C. albicans SC5314 : C4_06260W_A/PGA43, C. dubliniensis CD36 : Cd36_45780, C. parapsilosis CDC317 : CPAR2_302120 and Candida tenuis NRRL Y-1498 : cten_CGOB_00126	C4_06260W_A/PGA43	NA	0.225226	4.87354	0	1	1	0.478689	4.87354	0	1	1	0.374192	4.87354	0	1	1
B9J08_000920	NA	Ortholog(s) have C-3 sterol dehydrogenase (C-4 sterol decarboxylase) activity, sterol-4-alpha-carboxylate 3-dehydrogenase (decarboxylating) activity and role in ergosterol biosynthetic process	C4_06270C_A/ERG26	ERG26	0.171091	7.67367	0	1	1	0.279038	7.67367	0	1	1	0.121522	7.67367	0	1	1
B9J08_000921	NA	Ortholog(s) have phospholipid binding, structural constituent of nuclear pore activity	C4_06350C_A/NUP60	NUP60	-0.110296	7.47673	0	1	1	-0.107084	7.47673	0	1	1	-0.0895417	7.47673	0	1	1
B9J08_000922	NA	Has domain(s) with predicted role in DNA repair, replication fork processing and nucleus localization	CR_00390W_A/MMS22	NA	-0.167588	4.99087	0	1	1	-0.181578	4.99087	0	1	1	-0.179696	4.99087	0	1	1
B9J08_000923	NA	Ortholog(s) have role in DNA repair, chromatin remodeling, chromosome organization and NuA4 histone acetyltransferase complex, Swr1 complex localization	CR_00400C_A/SWC4	SWC4	0.00858262	6.13139	0	1	1	-0.00457285	6.13139	0	1	1	-0.0610129	6.13139	0	1	1
B9J08_000924	NA	Ortholog(s) have role in cellular response to oxidative stress, protein quality control for misfolded or incompletely synthesized proteins and mitochondrial inner membrane localization	C4_06430C_A	AFG1	0.0742618	5.97398	0	1	1	0.108835	5.97398	0	1	1	0.173176	5.97398	0	1	1
B9J08_000925	NA	Ortholog(s) have armadillo repeat domain binding, protein kinase regulator activity	CR_02910W_A/ATG13	ATG13	0.100971	5.75539	0	1	1	0.0646635	5.75539	0	1	1	0.186487	5.75539	0	1	1
B9J08_000926	NA	Ortholog(s) have role in nuclear-transcribed mRNA catabolic process, 3'-5' exonucleolytic nonsense-mediated decay, nuclear-transcribed mRNA catabolic process, exonucleolytic and 3'-5', more	C1_09830W_A/SKI3	SKI3	-0.00637538	7.51725	0	1	1	0.0119591	7.51725	0	1	1	0.0745188	7.51725	0	1	1
B9J08_000927	NA	Ortholog(s) have RNA polymerase III activity, role in tRNA transcription by RNA polymerase III and RNA polymerase III complex localization	CR_02890C_A	RPC82	-0.263756	5.84552	0	0.999998	1	-0.300112	5.84552	0	0.999997	1	-0.612867	5.84552	0	0.999285	1
B9J08_000928	NA	Ortholog(s) have water channel activity, role in ascospore formation, transmembrane transport, water transport and plasma membrane localization	CR_02920C_A/AQY1	AQY1	-0.182067	1.63962	0	0.999974	1	-0.40403	1.63962	0	0.999463	1	0.0419649	1.63962	0	0.999997	1
B9J08_000929	NA	Ortholog(s) have role in subtelomeric heterochromatin formation, telomere tethering at nuclear periphery and chromosome, telomeric region, nuclear periphery localization	CR_02930W_A	ESC1	0.0353259	6.99052	0	1	1	-0.040097	6.99052	0	1	1	0.210613	6.99052	0	1	1
B9J08_000930	NA	Ortholog of C. albicans SC5314 : CR_02940C_A, C. dubliniensis CD36 : Cd36_28010, C. parapsilosis CDC317 : CPAR2_800130 and Candida tenuis NRRL Y-1498 : CANTEDRAFT_112989	CR_02940C_A	NA	-0.159298	3.57493	0	1	1	-0.224561	3.57493	0	1	1	-0.585504	3.57493	0	0.999668	1
B9J08_000931	NA	Protein of unknown function	NA	NA	-0.107527	2.01679	0	0.999998	1	-0.188204	2.01679	0	0.999994	1	-0.217152	2.01679	0	0.99999	1
B9J08_000932	NA	Ortholog(s) have aminophospholipid flippase activity and role in actin cortical patch localization, endocytosis, intracellular protein transport, phospholipid translocation, retrograde transport, endosome to Golgi	C6_03660C_A/CDC50	CDC50	0.0053896	6.85671	0	1	1	-0.0500967	6.85671	0	1	1	-0.0980301	6.85671	0	1	1
B9J08_000933	NA	Ortholog(s) have 3'-5'-RNA exonuclease activity and role in nuclear-transcribed mRNA poly(A) tail shortening, positive regulation of transcription elongation by RNA polymerase II, transcription elongation by RNA polymerase II	C6_03650C_A/POP2	POP2	-0.022104	6.61049	0	1	1	-0.0342838	6.61049	0	1	1	0.00130936	6.61049	0	1	1
B9J08_000934	NA	Ortholog(s) have large ribosomal subunit rRNA binding activity and role in regulation of ribosomal subunit export from nucleus, ribosomal large subunit export from nucleus	C6_03640W_A/NOG2	NOG2	-0.386684	6.45038	0	0.999863	1	-0.482245	6.45038	0	0.99945	1	-0.832841	6.45038	0	0.900721	1
B9J08_000935	NA	Ortholog(s) have phosphatidylinositol binding activity	C6_03330C_A	LEC1	-0.0231569	5.65747	0	1	1	-0.15122	5.65747	0	1	1	-0.312034	5.65747	0	1	1
B9J08_000936	NA	Ortholog of C. albicans SC5314 : C6_02830W_A/MNN45, C. dubliniensis CD36 : Cd36_63280, Candida tenuis NRRL Y-1498 : CANTEDRAFT_101612 and Debaryomyces hansenii CBS767 : DEHA2E01430g	C6_02830W_A/MNN45	NA	-0.0576084	7.38729	0	1	1	0.0176979	7.38729	0	1	1	0.081729	7.38729	0	1	1
B9J08_000937	NA	Ortholog(s) have role in intracellular zinc ion homeostasis	C6_03800C_A	IZH3	0.0578839	7.45882	0	1	1	0.0645199	7.45882	0	1	1	-0.109549	7.45882	0	1	1
B9J08_000938	NA	Ortholog(s) have solute:proton symporter activity, role in glycerol transmembrane transport, transmembrane transport and plasma membrane localization	C6_03790C_A/HGT10	STL1	-0.245396	7.6986	0	0.999999	1	-0.354943	7.6986	0	0.999997	1	-0.756613	7.6986	0	0.993078	1
B9J08_000939	NA	Has domain(s) with predicted DNA binding, DNA-binding transcription factor activity, RNA polymerase II-specific, zinc ion binding activity and role in DNA-templated transcription, regulation of DNA-templated transcription	C4_05700W_A/ZCF5	NA	0.173362	6.3906	0	0.999999	1	0.0365295	6.3906	0	1	1	0.128786	6.3906	0	0.999999	1
B9J08_000940	NA	Protein of unknown function	NA	NA	0.247433	4.15047	0	1	1	0.131355	4.15047	0	1	1	0.152505	4.15047	0	1	1
B9J08_000941	NA	Ortholog(s) have guanyl-nucleotide exchange factor activity and role in chromosome organization, endoplasmic reticulum to Golgi vesicle-mediated transport	C1_02160W_A	TRS23	0.0385458	4.47688	0	1	1	0.0160514	4.47688	0	1	1	0.00652048	4.47688	0	1	1
B9J08_000942	NA	Ortholog(s) have actin filament binding, protein-macromolecule adaptor activity, tRNA (cytidine-3-)-methyltransferase activity, role in tRNA C3-cytosine methylation, tRNA methylation and actin filament, actin filament bundle localization	C1_02190W_A/ABP140	ABP140	-0.189486	5.90882	0	1	1	-0.193953	5.90882	0	1	1	-0.439514	5.90882	0	0.999999	1
B9J08_000943	NA	Protein of unknown function	NA	NA	0.0701146	5.80646	0	1	1	0.235662	5.80646	0	1	1	0.430011	5.80646	0	0.999999	1
B9J08_000944	NA	Ortholog(s) have NADHX epimerase activity and role in nicotinamide nucleotide metabolic process	C1_02220C_A	NNR1	0.31177	7.39979	0	0.999996	1	0.360889	7.39979	0	0.999991	1	0.595955	7.39979	0	0.999537	1
B9J08_000945	NA	Ortholog(s) have GTP binding, structural constituent of cytoskeleton activity	C1_02230W_A/SEP7	SHS1	-0.00692367	7.34235	0	1	1	-0.0352785	7.34235	0	1	1	-0.0505244	7.34235	0	1	1
B9J08_000946	NA	Ortholog(s) have guanyl-nucleotide exchange factor activity, nuclear import signal receptor activity, protein-containing complex binding activity	C1_02240W_A	KAP95	-0.141572	7.84993	0	1	1	-0.132268	7.84993	0	1	1	-0.144577	7.84993	0	1	1
B9J08_000947	NA	Ortholog(s) have dolichyldiphosphatase activity, role in lipid biosynthetic process, protein N-linked glycosylation and endoplasmic reticulum membrane localization	C1_02250W_A/CWH8	CAX4	-0.0622452	4.12735	0	1	1	-0.16632	4.12735	0	1	1	-0.186654	4.12735	0	1	1
B9J08_000948	NA	Ortholog(s) have GTPase activator activity, actin binding activity	C1_02260C_A/AGE3	GCS1	-0.0296687	7.27564	0	1	1	-0.0877546	7.27564	0	1	1	-0.0949394	7.27564	0	1	1
B9J08_000949	NA	Has domain(s) with predicted 2,4-dienoyl-CoA reductase (NADPH) activity and role in fatty acid catabolic process	C1_02270C_A	NA	0.15282	5.11918	0	1	1	0.167643	5.11918	0	1	1	0.246451	5.11918	0	1	1
B9J08_000950	NA	Ortholog(s) have protein phosphatase regulator activity	C1_02280C_A/PSY2	PSY2	0.0741879	5.68832	0	1	1	0.0864501	5.68832	0	1	1	0.0367082	5.68832	0	1	1
B9J08_000951	NA	Ortholog(s) have protein domain specific binding activity, role in mitochondrial proton-transporting ATP synthase complex assembly and mitochondrion localization	C1_02290C_A	ATP12	-0.102654	6.8525	0	1	1	-0.127161	6.8525	0	1	1	-0.14136	6.8525	0	1	1
B9J08_000952	NA	Ortholog(s) have unfolded protein binding activity, role in cytoskeleton organization, positive regulation of transcription elongation by RNA polymerase II, protein folding and prefoldin complex localization	C1_02300W_A	PFD1	-0.0526493	5.72694	0	1	1	-0.0608677	5.72694	0	1	1	-0.113482	5.72694	0	1	1
B9J08_000953	NA	Ortholog(s) have chromatin DNA binding activity and role in cell wall mannoprotein biosynthetic process, positive regulation of transcription by RNA polymerase II, telomere maintenance, telomere maintenance via recombination	C1_02310C_A	GON7	0.128837	5.64605	0	1	1	0.159883	5.64605	0	1	1	0.0522304	5.64605	0	1	1
B9J08_000954	NA	Has domain(s) with predicted 6-phosphofructo-2-kinase activity, ATP binding, catalytic activity and role in fructose 2,6-bisphosphate metabolic process, fructose metabolic process	C1_02320C_A	YLR345W	0.119674	6.25022	0	1	1	0.111359	6.25022	0	1	1	-0.000931637	6.25022	0	1	1
B9J08_000955	NA	Ortholog(s) have RNA binding, structural constituent of ribosome activity, role in cytoplasmic translation and cytosolic large ribosomal subunit localization	C1_02330C_A	RPL26B	-0.0929839	9.9309	0	1	1	-0.0740802	9.9309	0	1	1	-0.205022	9.9309	0	1	1
B9J08_000957	NA	Ortholog(s) have role in protein import into mitochondrial matrix and TIM23 mitochondrial import inner membrane translocase complex localization	C1_02350W_A/TIM21	TIM21	-0.0283122	6.85726	0	1	1	-0.0257401	6.85726	0	1	1	-0.0625408	6.85726	0	1	1
B9J08_000958	NA	Ortholog(s) have 1,3-beta-glucanosyltransferase activity and role in ascospore wall assembly, fungal-type cell wall beta-glucan biosynthetic process	C1_02360C_A/PGA5	GAS2	-0.382246	2.93944	0	1	1	-0.233845	2.93944	0	1	1	-0.459429	2.93944	0	1	1
B9J08_000959	NA	Ortholog of C. albicans SC5314 : C1_02370C_A, C. dubliniensis CD36 : Cd36_02210, C. parapsilosis CDC317 : CPAR2_106350 and Candida tenuis NRRL Y-1498 : CANTEDRAFT_116785	C1_02370C_A	NA	-0.0306856	7.14638	0	1	1	-0.10191	7.14638	0	1	1	-0.106052	7.14638	0	1	1
B9J08_000960	NA	Ortholog(s) have role in protein folding, tubulin complex assembly	C1_02380C_A	CIN4	-0.0329512	3.08174	0	1	1	-0.111131	3.08174	0	1	1	-0.278163	3.08174	0	1	1
B9J08_000961	NA	Ortholog(s) have 5'-3' exonuclease activity, damaged DNA binding activity, role in DNA repair, interstrand cross-link repair, nucleotide-excision repair involved in interstrand cross-link repair and mitochondrial matrix localization	C1_02390W_A	PSO2	-0.0906902	4.57617	0	1	1	-0.0186373	4.57617	0	1	1	-0.0655997	4.57617	0	1	1
B9J08_000962	NA	Has domain(s) with predicted role in retrograde vesicle-mediated transport, Golgi to endoplasmic reticulum and membrane localization	C1_02410C_A	YOL107W	0.0789614	6.21238	0	1	1	0.0773797	6.21238	0	1	1	0.114973	6.21238	0	1	1
B9J08_000963	NA	Ortholog(s) have alpha-1,6-mannosyltransferase activity, role in protein N-linked glycosylation, protein glycosylation and Golgi apparatus, mannan polymerase complex localization	C1_02400C_A/MNN11	MNN11	-0.0126818	6.60889	0	1	1	-0.012346	6.60889	0	1	1	-0.0838088	6.60889	0	1	1
B9J08_000964	FKS1	Putative 1,3-beta-D-glucan synthase, involved in fluconazole resistance	C1_02420C_A/GSC1	GSC2	-0.0261616	9.85844	0	1	1	0.0359796	9.85844	0	1	1	0.00870899	9.85844	0	1	1
B9J08_000965	NA	Ortholog(s) have translation initiation factor activity, role in translational initiation and cytosolic ribosome, cytosolic small ribosomal subunit localization	C1_02430C_A	YGR054W	-0.181981	8.08554	0	1	1	-0.199167	8.08554	0	1	1	-0.351595	8.08554	0	1	1
B9J08_000966	NA	Ortholog of C. albicans SC5314 : C1_11730W_A, C. dubliniensis CD36 : Cd36_11030, C. parapsilosis CDC317 : CPAR2_804550 and Candida tenuis NRRL Y-1498 : CANTEDRAFT_116636	C1_11730W_A	NA	0.0180775	8.7263	0	1	1	0.0816145	8.7263	0	1	1	0.189311	8.7263	0	1	1
B9J08_000967	NA	Has domain(s) with predicted DNA-binding transcription factor activity, sequence-specific DNA binding, zinc ion binding activity and role in regulation of DNA-templated transcription, regulation of transcription by RNA polymerase II	C1_11690W_A	NA	0.154889	6.28039	0	1	1	0.197413	6.28039	0	1	1	0.0342066	6.28039	0	1	1
B9J08_000968	NA	Ortholog(s) have U2 snRNP localization	C1_11680C_A	NA	-0.0856965	3.06251	0	1	1	-0.22769	3.06251	0	1	1	-0.304601	3.06251	0	1	1
B9J08_000969	NA	Has domain(s) with predicted ATP binding, ATPase, ATPase-coupled monoatomic cation transmembrane transporter activity, nucleotide binding, transporter activity, role in monoatomic cation transport and membrane localization	NA	NA	-0.123489	7.06371	0	1	1	-0.0146277	7.06371	0	1	1	-0.166057	7.06371	0	1	1
B9J08_000970	NA	Ortholog(s) have kinesin binding, microtubule binding, microtubule plus-end binding activity	C3_07770C_A	BIK1	0.0864261	5.91145	0	1	1	-0.00175473	5.91145	0	1	1	0.0923008	5.91145	0	1	1
B9J08_000971	NA	Ortholog(s) have adenyl-nucleotide exchange factor activity, structural constituent of nuclear pore activity	C3_07780C_A/NUP159	NUP159	-0.0284269	7.45311	0	1	1	0.0571861	7.45311	0	1	1	0.077576	7.45311	0	1	1
B9J08_000972	NA	Ortholog(s) have role in glucose transmembrane transport, signal transduction	C3_07790W_A/STD1	MTH1	0.119743	5.72003	0	1	1	0.0446259	5.72003	0	1	1	0.0643246	5.72003	0	1	1
B9J08_000973	NA	Ortholog(s) have role in endonucleolytic cleavage in 5'-ETS of tricistronic rRNA transcript (SSU-rRNA, 5.8S rRNA and LSU-rRNA), more	C3_07800C_A	FCF2	-0.0777888	5.82569	0	1	1	-0.109135	5.82569	0	1	1	-0.160452	5.82569	0	1	1
B9J08_000974	NA	Ortholog of C. albicans SC5314 : C1_02720W_A, C. dubliniensis CD36 : Cd36_02520, C. parapsilosis CDC317 : CPAR2_106540 and Candida tenuis NRRL Y-1498 : CANTEDRAFT_116804	C1_02720W_A	NA	0.0381774	5.03579	0	1	1	0.00885155	5.03579	0	1	1	0.0985643	5.03579	0	1	1
B9J08_000975	NA	Ortholog(s) have aminoacyl-tRNA editing activity, phenylalanine-tRNA ligase activity, role in phenylalanyl-tRNA aminoacylation and phenylalanine-tRNA ligase complex localization	C1_02710W_A/FRS2	FRS2	-0.0824498	8.65891	0	1	1	-0.0483649	8.65891	0	1	1	-0.100661	8.65891	0	1	1
B9J08_000976	NA	Ortholog(s) have dihydrolipoyl dehydrogenase activity, glycine dehydrogenase (decarboxylating) activity, oxoglutarate dehydrogenase (succinyl-transferring) activity, pyruvate dehydrogenase activity	CR_07400C_A/LPD1	LPD1	-0.0919946	9.7631	0	1	1	-0.117019	9.7631	0	1	1	-0.10372	9.7631	0	1	1
B9J08_000977	NA	Has domain(s) with predicted glycosyltransferase activity and role in protein glycosylation	NA	NA	0.028615	4.63385	0	1	1	-0.015544	4.63385	0	1	1	-0.100529	4.63385	0	1	1
B9J08_000978	NA	Ortholog(s) have dolichyl-phosphate beta-glucosyltransferase activity, role in dolichol-linked oligosaccharide biosynthetic process and endoplasmic reticulum membrane localization	CR_02790C_A/ALG5	ALG5	0.0407962	7.06634	0	1	1	0.0360733	7.06634	0	1	1	0.0020267	7.06634	0	1	1
B9J08_000979	NA	Ortholog(s) have ATPase, RNA polymerase II C-terminal domain binding, polynucleotide 5'-phosphatase activity	CR_02090C_A/CET1	CET1	0.0544435	6.39514	0	1	1	0.066104	6.39514	0	1	1	0.0144796	6.39514	0	1	1
B9J08_000980	NA	Ortholog(s) have isocitrate dehydrogenase (NADP+) activity, role in isocitrate metabolic process and cytosol localization	CR_02360W_A/IDP2	IDP2	-0.103773	8.04833	0	0.999993	1	-0.116112	8.04833	0	0.999992	1	-0.193726	8.04833	0	0.99998	1
B9J08_000981	NA	Ortholog(s) have DNA-binding transcription factor activity and role in karyogamy involved in conjugation with cellular fusion, mRNA methylation, meiotic cell cycle, positive regulation of transcription by RNA polymerase II	CR_02330C_A/KAR4	KAR4	-0.726968	0.963548	0	0.976076	1	-0.505679	0.963548	0	0.999212	1	-0.6068	0.963548	0	0.99565	1
B9J08_000982	NA	Has domain(s) with predicted voltage-gated chloride channel activity, role in chloride transport, transmembrane transport and membrane localization	CR_02350C_A/GEF2	NA	0.260114	5.12444	0	1	1	0.194261	5.12444	0	1	1	0.170366	5.12444	0	1	1
B9J08_000983	NA	Ortholog(s) have role in cristae formation, membrane organization and MICOS complex, mitochondrial crista junction localization	C4_04970C_A	MIC10	0.00457398	7.39471	0	1	1	0.00942482	7.39471	0	1	1	0.0464334	7.39471	0	1	1
B9J08_000984	NA	Ortholog(s) have MAP kinase kinase kinase kinase activity, histone H2BS14 kinase activity, protein serine/threonine kinase activity	C5_02340C_A/CST20	STE20	-0.0983598	7.20071	0	1	1	-0.118703	7.20071	0	1	1	-0.0349816	7.20071	0	1	1
B9J08_000985	NA	Ortholog(s) have protein phosphatase 1 binding activity, role in cortical actin cytoskeleton organization, positive regulation of clathrin-dependent endocytosis, protein secretion and actin cortical patch, nucleus localization	CR_08980C_A	SCD5	0.0334546	5.96456	0	1	1	0.0469825	5.96456	0	1	1	0.0293786	5.96456	0	1	1
B9J08_000986	NA	Ortholog of Candida lusitaniae ATCC 42720 : CLUG_01677	NA	NA	0.0838189	3.75972	0	1	1	0.0141457	3.75972	0	1	1	-0.0572332	3.75972	0	1	1
B9J08_000987	NA	Has domain(s) with predicted membrane, plasma membrane localization	CR_08990C_A/SLP3	NA	0.115253	6.4439	0	1	1	0.13205	6.4439	0	1	1	-0.0637162	6.4439	0	1	1
B9J08_000988	NA	Has domain(s) with predicted DNA-binding transcription factor activity, RNA polymerase II-specific, zinc ion binding activity and role in regulation of DNA-templated transcription	C1_00670C_A/UGA32	NA	0.0694321	4.33214	0	1	1	0.0888413	4.33214	0	1	1	0.00885047	4.33214	0	1	1
B9J08_000989	NA	Has domain(s) with predicted 2-dehydropantoate 2-reductase activity, oxidoreductase activity and role in pantothenate biosynthetic process	NA	NA	-0.127723	1.79282	0	1	1	-0.304325	1.79282	0	0.999999	1	-0.196713	1.79282	0	1	1
B9J08_000990	NA	Has domain(s) with predicted pyridoxal phosphate binding, transaminase activity	C2_05360C_A/BIO32	NA	-0.0322783	0.314462	0	0.999999	1	-0.183171	0.314462	0	0.999982	1	-0.331709	0.314462	0	0.999852	1
B9J08_000992	NA	Ortholog(s) have tRNA-intron endonuclease activity, role in tRNA-type intron splice site recognition and cleavage and mitochondrial outer membrane, tRNA-intron endonuclease complex localization	C4_02640C_A/SEN2	SEN2	0.000430735	6.09851	0	1	1	-0.0140969	6.09851	0	1	1	-0.103231	6.09851	0	1	1
B9J08_000993	NA	Ortholog(s) have TBP-class protein binding, chromatin binding, core promoter sequence-specific DNA binding, transcription coactivator activity, transcription corepressor activity	C4_02630C_A/HFL2	BUR6	-0.187551	5.11362	0	1	1	-0.115074	5.11362	0	1	1	-0.0170819	5.11362	0	1	1
B9J08_000994	NA	Ortholog(s) have D-ribulokinase activity and role in pentose metabolic process	C4_02620C_A	YDR109C	0.0683619	8.37353	0	1	1	0.101242	8.37353	0	1	1	0.33673	8.37353	0	1	1
B9J08_000995	NA	Ortholog(s) have sulfate transmembrane transporter activity, role in sulfate transport, transmembrane transport and plasma membrane localization	C4_02610C_A/SUL2	SUL1	-0.0515382	4.5673	0	1	1	-0.284871	4.5673	0	0.999984	1	-0.914617	4.5673	0	0.755776	1
B9J08_000996	NA	Putative translation initiation factor eIF4A with role in cytoplasmic translational initiation	C1_01350C_A/TIF	TIF2	-0.109719	10.4988	0	1	1	-0.103189	10.4988	0	1	1	-0.275307	10.4988	0	1	1
B9J08_000997	NA	Ortholog(s) have glycogenin glucosyltransferase activity and role in glycogen biosynthetic process	C1_01360C_A	GLG2	0.127954	8.26566	0	0.999996	1	0.135834	8.26566	0	0.999996	1	0.566882	8.26566	0	0.99846	1
B9J08_000998	NA	Ortholog(s) have structural constituent of ribosome activity	C1_01370C_A/RPS21B	RPS21B	-0.0624743	9.47663	0	1	1	-0.0789804	9.47663	0	1	1	-0.145125	9.47663	0	1	1
B9J08_000999	NA	Ortholog(s) have double-stranded DNA 5'-3' exodeoxyribonuclease activity, single-stranded DNA endodeoxyribonuclease activity, tRNA (uracil(54)-C5)-methyltransferase activity, S-adenosyl methionine-dependent activity	C1_01380C_A/TRM2	TRM2	-0.323575	5.92112	0	1	1	-0.336365	5.92112	0	1	1	-0.430936	5.92112	0	0.999999	1
B9J08_001000	NA	Ortholog(s) have sphingosine-1-phosphate phosphatase activity, role in calcium-mediated signaling and endoplasmic reticulum localization	C1_01400C_A	LCB3	0.00244422	6.44874	0	1	1	0.0263741	6.44874	0	1	1	0.0103744	6.44874	0	1	1
B9J08_001001	NA	Ortholog(s) have GTPase activity and role in maintenance of cell polarity, positive regulation of formin-nucleated actin cable assembly, regulation of formin-nucleated actin cable assembly	C1_01420C_A/CRL1	RHO4	0.211372	5.55943	0	1	1	0.287286	5.55943	0	1	1	0.330261	5.55943	0	1	1
B9J08_001002	NA	Ortholog(s) have fungal-type cell wall localization	C3_01550C_A/TOS1	TOS1	-0.0920981	9.04148	0	1	1	-0.123209	9.04148	0	1	1	-0.164704	9.04148	0	1	1
B9J08_001003	NA	Has domain(s) with predicted kinase activity and role in carbohydrate metabolic process	C3_01570W_A	MPA43	0.00856455	4.9041	0	1	1	0.042299	4.9041	0	1	1	-0.0123441	4.9041	0	1	1
B9J08_001004	NA	Has domain(s) with predicted DNA-binding transcription factor activity, RNA polymerase II-specific, zinc ion binding activity and role in regulation of DNA-templated transcription	C3_01590W_A	NA	0.0305445	5.78055	0	1	1	0.0438326	5.78055	0	1	1	0.00185324	5.78055	0	1	1
B9J08_001005	NA	Ortholog(s) have fungal-type vacuole membrane, membrane raft, vacuolar proton-transporting V-type ATPase, V1 domain localization	CR_01970C_A/VMA4	VMA4	0.103557	8.10506	0	1	1	0.0536682	8.10506	0	1	1	0.0223597	8.10506	0	1	1
B9J08_001006	NA	Ortholog(s) have cardiolipin binding, magnesium ion transmembrane transporter activity, role in mitochondrial magnesium ion transmembrane transport and mitochondrial inner membrane localization	CR_01960C_A/MRS2	MRS2	-0.0604654	5.64851	0	1	1	-0.161175	5.64851	0	1	1	-0.0192662	5.64851	0	1	1
B9J08_001007	NA	Ortholog(s) have RNA polymerase I activity, role in nucleolar large rRNA transcription by RNA polymerase I, transcription by RNA polymerase I, transcription initiation at RNA polymerase I promoter and RNA polymerase I complex localization	CR_01950W_A	RPA43	-0.26412	6.43218	0	1	1	-0.226375	6.43218	0	1	1	-0.385628	6.43218	0	1	1
B9J08_001008	NA	Ortholog(s) have protein phosphatase 1 binding, protein phosphatase regulator activity and role in chromosome segregation	CR_02390W_A	GIP4	0.0301982	6.10086	0	1	1	0.0207515	6.10086	0	1	1	0.189117	6.10086	0	1	1
B9J08_001009	NA	Ortholog(s) have role in chromosome segregation, mitotic sister chromatid segregation, protein localization to kinetochore	C2_09840W_A/MTW1	MTW1	0.109917	4.5808	0	0.999999	1	-0.059193	4.5808	0	1	1	-0.0158215	4.5808	0	1	1
B9J08_001010	NA	Ortholog of C. albicans SC5314 : C2_09830C_A, C. parapsilosis CDC317 : CPAR2_407330, Candida tenuis NRRL Y-1498 : CANTEDRAFT_114646 and Debaryomyces hansenii CBS767 : DEHA2B05654g	C2_09830C_A	NA	-0.080547	6.78408	0	1	1	-0.0906017	6.78408	0	1	1	-0.159837	6.78408	0	1	1
B9J08_001011	NA	Ortholog of C. albicans SC5314 : C2_09820W_A, C. dubliniensis CD36 : Cd36_23910, C. parapsilosis CDC317 : CPAR2_407320, Debaryomyces hansenii CBS767 : DEHA2B05676g and Pichia stipitis Pignal : PICST_31664	C2_09820W_A	NA	0.0445344	5.1634	0	1	1	0.143805	5.1634	0	0.999999	1	0.460735	5.1634	0	0.999939	1
B9J08_001012	NA	Ortholog of S. cerevisiae : YOR338W, C. albicans SC5314 : C2_09880C_A, C. glabrata CBS138 : CAGL0E05456g, C. dubliniensis CD36 : Cd36_23960 and C. parapsilosis CDC317 : CPAR2_407140	C2_09880C_A	YOR338W	0.0702048	6.45832	0	0.999979	1	0.395778	6.45832	0	0.999077	1	1.0137	6.45832	0.0922849	0.464018	1
B9J08_001013	NA	Ortholog(s) have tRNA dihydrouridine synthase activity and role in tRNA modification, tRNA processing	C2_09890W_A/SMM1	SMM1	-0.110627	5.85033	0	1	1	-0.100723	5.85033	0	1	1	-0.14557	5.85033	0	1	1
B9J08_001014	NA	Ortholog(s) have mitochondrion targeting sequence binding, protein transmembrane transporter activity, role in protein import into mitochondrial matrix and TIM23 mitochondrial import inner membrane translocase complex localization	C2_09900C_A/TIM23	TIM23	-0.15577	7.73637	0	1	1	-0.0651548	7.73637	0	1	1	-0.116027	7.73637	0	1	1
B9J08_001015	NA	Has domain(s) with predicted transmembrane transporter activity, role in transmembrane transport and membrane localization	C7_00290C_A/HGT13	NA	0.107991	1.80723	0	0.999999	1	-0.0752227	1.80723	0	0.999999	1	0.233834	1.80723	0	0.999994	1
B9J08_001016	NA	Has domain(s) with predicted transmembrane transporter activity, role in transmembrane transport and membrane localization	NA	NA	-0.130858	2.30962	0	1	1	-0.085528	2.30962	0	1	1	-0.313445	2.30962	0	0.999998	1
B9J08_001017	NA	Has domain(s) with predicted transmembrane transporter activity, role in transmembrane transport and membrane localization	NA	NA	-0.019478	3.12531	0	1	1	0.148602	3.12531	0	1	1	0.343222	3.12531	0	1	1
B9J08_001018	NA	Ortholog(s) have acetyl-CoA carboxylase activity, biotin carboxylase activity and role in long-chain fatty acid biosynthetic process, mitotic nuclear membrane biogenesis, protein import into nucleus	CR_00640W_A/ACC1	ACC1	-0.237188	9.99572	0	0.999998	1	-0.224175	9.99572	0	0.999998	1	-0.476381	9.99572	0	0.999924	1
B9J08_001019	NA	Ortholog(s) have role in ascospore wall assembly and ascospore wall, nuclear envelope localization	CR_00660W_A	RRT12	0.328994	2.91514	0	0.999999	1	0.14846	2.91514	0	1	1	-0.118776	2.91514	0	1	1
B9J08_001020	FKS2	Putative 1,3-beta-D-glucan synthase involved in cell wall glucan biosynthesis; target of echinocandin	CR_00850C_A/GSL2	NA	0.0659309	5.02294	0	1	1	0.0952002	5.02294	0	1	1	0.171008	5.02294	0	1	1
B9J08_001021	NA	Ortholog(s) have protein-folding chaperone binding activity, role in box C/D snoRNP assembly, protein folding and R2TP complex localization	CR_00830W_A	TAH1	-0.00819261	4.83306	0	1	1	-0.0704939	4.83306	0	1	1	-0.0752767	4.83306	0	1	1
B9J08_001022	NA	Ortholog(s) have actin monomer binding, polysome binding, protein kinase inhibitor activity, ribosome binding activity and role in negative regulation of protein phosphorylation	CR_00820C_A	YIH1	-0.033359	4.52706	0	1	1	-0.128001	4.52706	0	1	1	-0.163167	4.52706	0	1	1
B9J08_001023	NA	Ortholog of C. albicans SC5314 : CR_00810W_A, C. dubliniensis CD36 : Cd36_25870, C. parapsilosis CDC317 : CPAR2_804000 and Candida tenuis NRRL Y-1498 : CANTEDRAFT_115661	CR_00810W_A	NA	-0.307288	3.63686	0	1	1	-0.402502	3.63686	0	1	1	-0.540967	3.63686	0	0.999991	1
B9J08_001024	NA	Ortholog(s) have role in endonucleolytic cleavage in 5'-ETS of tricistronic rRNA transcript (SSU-rRNA, 5.8S rRNA and LSU-rRNA), more	CR_00800C_A/PWP2	PWP2	-0.416806	6.71182	0	0.999957	1	-0.394481	6.71182	0	0.999968	1	-0.676372	6.71182	0	0.996001	1
B9J08_001025	NA	Ortholog(s) have glycogen (starch) synthase activity and role in glycogen biosynthetic process	CR_00780C_A/GSY1	GSY1	0.178978	9.67525	0	0.999998	1	0.196053	9.67525	0	0.999997	1	0.601552	9.67525	0	0.998857	1
B9J08_001026	NA	Ortholog(s) have U2 snRNA binding, U6 snRNA binding activity and role in P-body assembly, mRNA splicing, via spliceosome	C7_02510W_A	LSM4	0.072414	6.1046	0	1	1	-0.00334167	6.1046	0	1	1	0.00669975	6.1046	0	1	1
B9J08_001027	NA	Ortholog of S. cerevisiae : YBL086C, C. albicans SC5314 : C7_02530C_A, C. glabrata CBS138 : CAGL0C01815g, C. dubliniensis CD36 : Cd36_72270 and C. parapsilosis CDC317 : CPAR2_702850	C7_02530C_A	YBL086C	0.071067	5.11204	0	1	1	0.0479683	5.11204	0	1	1	0.104437	5.11204	0	1	1
B9J08_001028	NA	Ortholog of C. albicans SC5314 : C7_02540W_A, C. dubliniensis CD36 : Cd36_72280, C. parapsilosis CDC317 : CPAR2_703040 and Candida tenuis NRRL Y-1498 : CANTEDRAFT_125842	C7_02540W_A	NA	0.023071	5.58635	0	1	1	0.0193706	5.58635	0	1	1	0.095215	5.58635	0	1	1
B9J08_001029	NA	Ortholog(s) have role in iron-sulfur cluster assembly and CIA complex localization	C7_02550C_A	CIA2	-0.0242722	5.2539	0	1	1	-0.0534031	5.2539	0	1	1	-0.0810748	5.2539	0	1	1
B9J08_001030	NA	Ortholog of C. albicans SC5314 : C7_02560W_A, C. dubliniensis CD36 : Cd36_72300, C. parapsilosis CDC317 : CPAR2_703060 and Candida tenuis NRRL Y-1498 : CANTEDRAFT_92002	C7_02560W_A	NA	-0.0209311	5.32845	0	1	1	-0.0216127	5.32845	0	1	1	-0.00408781	5.32845	0	1	1
B9J08_001031	NA	Ortholog(s) have DNA-binding transcription activator activity, RNA polymerase II-specific, macrolide binding, peptidyl-prolyl cis-trans isomerase activity, protein folding chaperone activity	C7_02570C_A/RBP1	FPR1	0.0701608	8.09969	0	1	1	0.0887964	8.09969	0	1	1	0.0296392	8.09969	0	1	1
B9J08_001032	NA	Ortholog of S. cerevisiae : ART10, C. albicans SC5314 : C7_02630W_A, C. glabrata CBS138 : CAGL0C02673g, C. dubliniensis CD36 : Cd36_72320 and C. parapsilosis CDC317 : CPAR2_703080	C7_02630W_A	ART10	0.110201	7.00718	0	1	1	0.142431	7.00718	0	1	1	0.255707	7.00718	0	1	1
B9J08_001033	NA	Ortholog(s) have mitochondrion targeting sequence binding, protein transmembrane transporter activity	C7_02640W_A/TOM70	TOM70	-0.141278	9.32152	0	1	1	-0.130848	9.32152	0	1	1	-0.204398	9.32152	0	1	1
B9J08_001034	NA	Ortholog(s) have role in ascospore wall assembly and cytoplasm localization	C7_02650W_A/TEP1	TEP1	-0.0619935	2.12304	0	1	1	-0.0580466	2.12304	0	1	1	-0.0798017	2.12304	0	1	1
B9J08_001035	NA	Ortholog(s) have role in RNA metabolic process and cytoplasmic stress granule localization	C7_02660C_A	LSM12	0.140829	6.54303	0	1	1	0.152396	6.54303	0	1	1	0.319547	6.54303	0	1	1
B9J08_001036	NA	Ortholog(s) have diacylglycerol cholinephosphotransferase activity, ethanolaminephosphotransferase activity	C7_02690C_A/EPT1	EPT1	-0.0664179	6.71958	0	1	1	-0.121764	6.71958	0	1	1	-0.178771	6.71958	0	1	1
B9J08_001037	NA	Ortholog(s) have protein transmembrane transporter activity and role in protein import into mitochondrial matrix, protein insertion into mitochondrial outer membrane	C7_02680W_A/TOM22	TOM22	-0.0857533	7.98348	0	1	1	-0.0959135	7.98348	0	1	1	-0.0988352	7.98348	0	1	1
B9J08_001038	NA	Ortholog(s) have role in asymmetric protein localization to old mitotic spindle pole body, mitotic intra-S DNA damage checkpoint signaling and negative regulation of septation initiation signaling, more	C7_02670W_A	FAR11	0.12671	6.2911	0	1	1	0.197511	6.2911	0	1	1	0.115981	6.2911	0	1	1
B9J08_001039	NA	Ortholog(s) have cardiolipin synthase (CMP-forming) activity, role in cardiolipin biosynthetic process, phospholipid homeostasis and mitochondrion localization	C5_02380W_A/SRG1	NA	0.260898	9.60139	0	1	1	0.251581	9.60139	0	1	1	0.464824	9.60139	0	1	1
B9J08_001040	NA	Has domain(s) with predicted role in protein localization to kinetochore and kinetochore localization	CR_06920W_A	NA	0.0362162	3.71884	0	1	1	-0.0539548	3.71884	0	1	1	-0.0352857	3.71884	0	1	1
B9J08_001041	NA	Has domain(s) with predicted role in peroxisome fission and peroxisomal membrane localization	CR_06930W_A	NA	0.103143	6.00876	0	1	1	0.0402105	6.00876	0	1	1	-0.0138732	6.00876	0	1	1
B9J08_001042	NA	Ortholog(s) have role in ER-dependent peroxisome organization, retrograde vesicle-mediated transport, Golgi to endoplasmic reticulum and Dsl1/NZR complex, endoplasmic reticulum, nucleus, peroxisome localization	CR_06940W_A/DSL1	DSL1	0.0172914	6.6087	0	1	1	0.0270883	6.6087	0	1	1	0.0685066	6.6087	0	1	1
B9J08_001043	NA	Ortholog of C. albicans SC5314 : C1_01610C_A, C. dubliniensis CD36 : Cd36_01480, C. parapsilosis CDC317 : CPAR2_109380 and Candida tenuis NRRL Y-1498 : CANTEDRAFT_112177	C1_01610C_A	NA	0.119486	4.81042	0	1	1	0.0510161	4.81042	0	1	1	0.0799547	4.81042	0	1	1
B9J08_001044	NA	Ortholog(s) have structural constituent of ribosome activity, role in mitochondrial translation and mitochondrial large ribosomal subunit localization	C1_01600W_A/MRP20	MRP20	-0.149879	7.45069	0	1	1	-0.194007	7.45069	0	1	1	-0.286387	7.45069	0	1	1
B9J08_001045	RPB2	Putative RNA polymerase II second largest subunit; orthologs have DNA binding activity and 5'-3' RNA polymerase activity	C1_01590C_A	RPB2	-0.121853	8.43493	0	1	1	-0.0986103	8.43493	0	1	1	-0.159152	8.43493	0	1	1
B9J08_001046	NA	Ortholog(s) have structural constituent of ribosome activity and fungal-type vacuole, mitochondrial large ribosomal subunit localization	C1_01580W_A	MRPL23	-0.139426	6.51171	0	1	1	-0.249591	6.51171	0	0.999999	1	-0.433718	6.51171	0	0.999986	1
B9J08_001047	NA	Ortholog(s) have RNA-dependent RNA polymerase activity, single-stranded DNA binding, single-stranded RNA binding, translation initiation factor binding activity	C1_01570C_A/RPB7	RPB7	-0.105598	6.03362	0	1	1	-0.115164	6.03362	0	1	1	-0.26482	6.03362	0	1	1
B9J08_001048	NA	Ortholog(s) have SUMO transferase activity, double-stranded DNA binding activity and role in DNA double-strand break attachment to nuclear envelope, chromosome segregation, negative regulation of protein ubiquitination, protein sumoylation	C1_01560W_A/SIZ1	SIZ1	-0.0191425	6.59208	0	1	1	-0.0326016	6.59208	0	1	1	-0.00923715	6.59208	0	1	1
B9J08_001049	NA	Ortholog(s) have arginine-tRNA ligase activity, sequence-specific mRNA binding activity and role in arginyl-tRNA aminoacylation	C1_01530C_A	YDR341C	-0.246008	7.94478	0	1	1	-0.27612	7.94478	0	1	1	-0.550206	7.94478	0	0.999997	1
B9J08_001050	NA	Protein of unknown function	NA	NA	-0.0501092	2.50864	0	1	1	0.0744607	2.50864	0	1	1	0.0454812	2.50864	0	1	1
B9J08_001051	NA	Ortholog(s) have role in positive regulation of protein autoubiquitination, protein deubiquitination	C1_01540W_A	RUP1	0.0738717	6.66237	0	1	1	0.104416	6.66237	0	1	1	-0.0625938	6.66237	0	1	1
B9J08_001052	NA	Protein of unknown function	NA	NA	0.163127	5.76398	0	1	1	0.260887	5.76398	0	1	1	0.263022	5.76398	0	1	1
B9J08_001053	NA	Protein of unknown function	NA	NA	0.104102	5.46901	0	1	1	0.18402	5.46901	0	1	1	0.490488	5.46901	0	0.999967	1
B9J08_001054	NA	Protein of unknown function	NA	NA	0.34348	-1.00721	0	0.998524	1	0.264385	-1.00721	0	0.999272	1	0.138622	-1.00721	0	0.999762	1
B9J08_001062	NA	Ortholog(s) have RNA helicase activity, mitochondrial ribosomal large subunit rRNA binding activity, role in RNA metabolic process, mitochondrial large ribosomal subunit assembly and mitochondrial matrix, mitochondrion localization	C6_02380W_A	MRH4	-0.325031	7.36405	0	0.999991	1	-0.323074	7.36405	0	0.999991	1	-0.583079	7.36405	0	0.999371	1
B9J08_001063	NA	Ortholog(s) have NAD+ diphosphatase activity, role in NAD-cap decapping, NADH metabolic process, RNA decapping and peroxisome localization	C6_02410W_A	NPY1	0.092911	5.8662	0	1	1	0.114823	5.8662	0	1	1	0.243184	5.8662	0	1	1
B9J08_001064	NA	Ortholog(s) have phosphatidylglycerol phospholipase C activity, role in glycerophospholipid catabolic process, phosphatidylglycerol catabolic process and lipid droplet, mitochondrion localization	C6_02420W_A	PGC1	-0.0307898	7.59608	0	1	1	-0.0156632	7.59608	0	1	1	0.122833	7.59608	0	1	1
B9J08_001065	NA	Ortholog(s) have role in generation of catalytic spliceosome for second transesterification step and U2-type catalytic step 1 spliceosome, U2-type catalytic step 2 spliceosome, nucleus, post-mRNA release spliceosomal complex localization	C6_02440C_A/PRP45	PRP45	-0.0159618	4.3063	0	1	1	-0.177905	4.3063	0	1	1	-0.114071	4.3063	0	1	1
B9J08_001066	NA	Ortholog(s) have role in negative regulation of transcription by RNA polymerase II, subtelomeric heterochromatin formation and CHRAC localization	C6_02430W_A	ITC1	0.0173023	7.4201	0	1	1	0.115922	7.4201	0	1	1	0.213927	7.4201	0	1	1
B9J08_001067	NA	Ortholog(s) have alcohol dehydrogenase (NADP+) activity and role in alcohol metabolic process	C6_02480W_A	ADH7	0.0169615	9.55758	0	1	1	0.0476606	9.55758	0	1	1	0.0408409	9.55758	0	1	1
B9J08_001068	NA	Ortholog(s) have mRNA binding, ribosome binding activity	C6_02460C_A	CBP3	-0.23213	7.03864	0	1	1	-0.279456	7.03864	0	1	1	-0.451367	7.03864	0	0.999999	1
B9J08_001069	NA	Ortholog of C. albicans SC5314 : C6_02450W_A, C. dubliniensis CD36 : Cd36_62680, C. parapsilosis CDC317 : CPAR2_602000 and Candida tenuis NRRL Y-1498 : CANTEDRAFT_99133	C6_02450W_A	NA	0.0590843	4.31643	0	1	1	0.172984	4.31643	0	1	1	-0.311594	4.31643	0	1	1
B9J08_001070	NA	Ortholog(s) have role in transmembrane transport	CR_06660W_A/SEO1	SEO1	0.125376	6.70202	0	1	1	0.154026	6.70202	0	1	1	0.113404	6.70202	0	1	1
B9J08_001071	NA	Ortholog(s) have role in SRP-dependent cotranslational protein targeting to membrane and signal recognition particle, endoplasmic reticulum targeting localization	C6_02470W_A	SRP72	-0.056919	7.72535	0	1	1	-0.0452152	7.72535	0	1	1	-0.00620154	7.72535	0	1	1
B9J08_001072	NA	Ortholog of C. albicans SC5314 : C6_02490C_A, C. dubliniensis CD36 : Cd36_62720, C. parapsilosis CDC317 : CPAR2_601850 and Candida tenuis NRRL Y-1498 : CANTEDRAFT_115441	C6_02490C_A	NA	0.079706	6.03806	0	1	1	-0.0484039	6.03806	0	1	1	-0.123751	6.03806	0	1	1
B9J08_001073	NA	Ortholog(s) have glycine dehydrogenase (decarboxylating) activity, role in glycine metabolic process, one-carbon metabolic process and glycine cleavage complex localization	C6_02500C_A/GCV1	GCV1	-0.0746282	7.35025	0	1	1	-0.167983	7.35025	0	1	1	-0.225564	7.35025	0	1	1
B9J08_001074	NA	Protein of unknown function	NA	NA	0.00513755	-1.14518	0	0.999934	1	0.11225	-1.14518	0	0.998405	1	0.582824	-1.14518	0	0.943929	1
B9J08_001075	NA	Ortholog(s) have phosphatidylinositol-4-phosphate binding, protein kinase activity, protein serine/threonine kinase activity, telomeric DNA binding activity	C6_03010W_A/TEL1	TEL1	-0.12634	5.65797	0	1	1	0.0357479	5.65797	0	1	1	0.090457	5.65797	0	1	1
B9J08_001076	NA	Ortholog of C. albicans SC5314 : C6_03000C_A, C. dubliniensis CD36 : Cd36_63030, C. parapsilosis CDC317 : CPAR2_601890 and Candida tenuis NRRL Y-1498 : CANTEDRAFT_94872	C6_03000C_A	NA	0.213809	4.33343	0	1	1	0.259122	4.33343	0	1	1	0.280017	4.33343	0	1	1
B9J08_001077	NA	Ortholog(s) have RNA binding, mRNA 3'-UTR binding, mRNA binding, poly(U) RNA binding activity	C6_02690C_A	MRN1	-0.281883	6.74449	0	1	1	-0.211508	6.74449	0	1	1	-0.417533	6.74449	0	0.999998	1
B9J08_001078	NA	Ortholog(s) have SNAP receptor activity, role in retrograde vesicle-mediated transport, Golgi to endoplasmic reticulum and SNARE complex, cytoplasmic side of endoplasmic reticulum membrane localization	C6_02680W_A	USE1	0.190077	5.29484	0	1	1	0.141279	5.29484	0	1	1	0.304744	5.29484	0	1	1
B9J08_001079	NA	Ortholog(s) have transmembrane signaling receptor activity, role in Rho protein signal transduction, fungal-type cell wall organization, response to heat and cellular bud, plasma membrane, site of polarized growth localization	C6_02670C_A/WSC2	WSC2	0.100799	7.16398	0	1	1	0.165518	7.16398	0	1	1	0.197767	7.16398	0	1	1
B9J08_001080	NA	Ortholog(s) have cellular bud neck, plasma membrane localization	C4_00860C_A	PIN2	0.264252	5.74703	0	1	1	0.317518	5.74703	0	1	1	0.272705	5.74703	0	1	1
B9J08_001081	NA	Ortholog(s) have cytosol, cytosolic large ribosomal subunit, nucleus localization	C6_02070C_A/RPL23A	RPL23B	-0.128682	10.1832	0	1	1	-0.0678116	10.1832	0	1	1	-0.0969332	10.1832	0	1	1
B9J08_001082	NA	Ortholog(s) have role in TOR signaling, actin cytoskeleton organization, actin filament bundle assembly, cell-cell fusion, eisosome assembly and endosomal transport, more	C6_02060W_A/SLM2	SLM2	-0.0067114	8.55526	0	1	1	0.0402975	8.55526	0	1	1	0.341553	8.55526	0	1	1
B9J08_001083	NA	Ortholog(s) have ubiquitin-protein transferase activity, role in DNA damage response, protein sumoylation, protein ubiquitination, telomere maintenance and SUMO-targeted ubiquitin ligase complex, kinetochore, nucleus localization	C3_00310C_A	SLX8	0.134742	5.65053	0	1	1	0.160509	5.65053	0	1	1	0.346713	5.65053	0	1	1
B9J08_001084	NA	Ortholog(s) have role in apoptotic process, calcium-mediated signaling, endoplasmic reticulum unfolded protein response and endoplasmic reticulum, fungal-type vacuole, mitochondrion localization	CR_06560C_A/YBH3	BXI1	0.118168	6.32166	0	1	1	0.133365	6.32166	0	1	1	0.345051	6.32166	0	1	1
B9J08_001085	NA	Ortholog(s) have ATPase, proteasome-activating activity	C3_00290W_A/RPT2	RPT2	-0.0262496	7.93551	0	1	1	-0.111732	7.93551	0	1	1	-0.093222	7.93551	0	1	1
B9J08_001086	NA	Has domain(s) with predicted protein-disulfide reductase activity	NA	NA	-0.0510549	5.7698	0	1	1	-0.0818496	5.7698	0	1	1	-0.0704066	5.7698	0	1	1
B9J08_001087	NA	Ortholog(s) have large ribosomal subunit rRNA binding, mRNA 3'-UTR binding, mRNA 5'-UTR binding, mRNA regulatory element binding translation repressor activity	C2_05160C_A	PUF6	-0.383016	7.19154	0	0.999992	1	-0.332022	7.19154	0	0.999996	1	-0.654842	7.19154	0	0.998815	1
B9J08_001088	NA	Has domain(s) with predicted role in mitochondrial respiratory chain complex I assembly and membrane localization	C5_02990W_A	NA	-0.0188484	4.84162	0	1	1	-0.0248721	4.84162	0	1	1	0.056498	4.84162	0	1	1
B9J08_001089	NA	Ortholog(s) have phosphatidylinositol-3-phosphate binding activity	C5_02980C_A	YPT35	0.145239	5.03923	0	1	1	0.20182	5.03923	0	1	1	0.464079	5.03923	0	0.999995	1
B9J08_001090	NA	Ortholog(s) have ferrous iron binding, thioredoxin-disulfide reductase (NADP) activity, role in cell redox homeostasis, cellular response to oxidative stress and cytosol, mitochondrial intermembrane space localization	C5_02710W_A/TRR1	TRR1	-0.0032195	9.58341	0	1	1	0.0174311	9.58341	0	1	1	0.0287349	9.58341	0	1	1
B9J08_001091	NA	Ortholog(s) have SNAP receptor activity, role in Golgi to vacuole transport, cytoplasm to vacuole transport by the Cvt pathway, macroautophagy, vacuole inheritance and Golgi apparatus, endosome localization	C5_02720W_A/PEP12	PEP12	0.264484	5.44772	0	1	1	0.307924	5.44772	0	1	1	0.550885	5.44772	0	0.999999	1
B9J08_001092	NA	Ortholog(s) have role in protein maturation by iron-sulfur cluster transfer, tRNA wobble uridine modification and CIA complex, cytosol, nucleus localization	C5_02730C_A	CIA1	-0.094665	5.73922	0	1	1	-0.094521	5.73922	0	1	1	-0.257992	5.73922	0	1	1
B9J08_001093	NA	Ortholog(s) have DNA binding, nucleosome binding, transcription corepressor activity	C5_02750C_A/HIR2	HIR2	-0.0194612	6.62132	0	1	1	-0.00521712	6.62132	0	1	1	-0.0271087	6.62132	0	1	1
B9J08_001094	NA	Ortholog(s) have protein kinase regulator activity, protein serine/threonine kinase activator activity, protein serine/threonine kinase inhibitor activity	C5_02760W_A/CKB2	CKB2	-0.0547293	6.28191	0	1	1	-0.0654783	6.28191	0	1	1	-0.133762	6.28191	0	1	1
B9J08_001095	NA	Ortholog(s) have tryptophan-tRNA ligase activity, role in mitochondrial tryptophanyl-tRNA aminoacylation and mitochondrion localization	C5_02770W_A/MSW1	MSW1	-0.0192129	5.67981	0	1	1	-0.014614	5.67981	0	1	1	0.0319289	5.67981	0	1	1
B9J08_001096	NA	Ortholog(s) have role in rDNA heterochromatin formation, regulation of transcription by RNA polymerase II, silent mating-type cassette heterochromatin formation, subtelomeric heterochromatin formation	C5_02780W_A	SPT21	-0.0428982	6.95634	0	1	1	-0.144232	6.95634	0	1	1	-0.0570447	6.95634	0	1	1
B9J08_001098	NA	Ortholog(s) have inosine nucleosidase activity, nicotinamide riboside hydrolase activity, purine-nucleoside phosphorylase activity	C3_03180C_A/PNP1	PNP1	0.0330497	7.06212	0	1	1	0.0257881	7.06212	0	1	1	0.162984	7.06212	0	1	1
B9J08_001099	NA	Ortholog(s) have structural molecule activity and role in COPII-coated vesicle budding, nuclear pore localization, positive regulation of DNA-templated transcription, positive regulation of TORC1 signaling, ubiquitin-dependent ERAD pathway	C3_03170W_A/SEC13	SEC13	0.0390473	7.7674	0	1	1	0.0159799	7.7674	0	1	1	0.0504571	7.7674	0	1	1
B9J08_001100	NA	Ortholog of C. albicans SC5314 : C3_03160C_A, C. dubliniensis CD36 : Cd36_83120, C. parapsilosis CDC317 : CPAR2_103220 and Candida tenuis NRRL Y-1498 : CANTEDRAFT_112860	C3_03160C_A	NA	0.152703	4.98398	0	1	1	0.122586	4.98398	0	1	1	0.304631	4.98398	0	1	1
B9J08_001101	NA	Ortholog of S. cerevisiae : STB6, C. albicans SC5314 : C3_03150W_A, C. glabrata CBS138 : CAGL0L05016g, C. dubliniensis CD36 : Cd36_83110 and C. parapsilosis CDC317 : CPAR2_103210	C3_03150W_A	STB6	0.148729	6.16784	0	1	1	0.112315	6.16784	0	1	1	0.220201	6.16784	0	1	1
B9J08_001102	NA	Ortholog(s) have GTPase activity	CR_02140W_A/RSR1	RSR1	0.0599385	6.34513	0	1	1	0.0203632	6.34513	0	1	1	-0.0593206	6.34513	0	1	1
B9J08_001103	NA	Ortholog(s) have glutathione transferase activity, role in glutathione metabolic process and cytoplasm localization	CR_02130W_A/ECM4	ECM4	0.223129	6.53239	0	1	1	0.209882	6.53239	0	1	1	0.336172	6.53239	0	1	1
B9J08_001104	NA	Ortholog of C. albicans SC5314 : CR_02120C_A, C. dubliniensis CD36 : Cd36_27040, C. parapsilosis CDC317 : CPAR2_801450 and Candida tenuis NRRL Y-1498 : CANTEDRAFT_95968	CR_02120C_A	NA	-0.146664	6.2029	0	1	1	-0.104133	6.2029	0	1	1	-0.186362	6.2029	0	1	1
B9J08_001105	NA	Ortholog(s) have 3'-5' DNA helicase activity, 3'-5' DNA/RNA helicase activity, ATPase, DNA helicase activity, DNA replication origin binding, RNA helicase activity and four-way junction helicase activity, more	CR_02110W_A/MCM6	MCM6	-0.156705	5.98628	0	0.999999	1	-0.159716	5.98628	0	0.999999	1	-0.267426	5.98628	0	0.999993	1
B9J08_001106	NA	Has domain(s) with predicted antioxidant activity, oxidoreductase activity, peroxiredoxin activity and role in cellular oxidant detoxification	NA	NA	0.0162216	7.72412	0	1	1	0.000389731	7.72412	0	1	1	0.140251	7.72412	0	1	1
B9J08_001107	NA	Has domain(s) with predicted DNA binding, DNA-binding transcription factor activity, RNA polymerase II-specific, zinc ion binding activity and role in DNA-templated transcription, regulation of DNA-templated transcription	CR_02190C_A/SEF1	SEF1	-0.0177704	5.64009	0	1	1	-0.0141322	5.64009	0	1	1	-0.0223857	5.64009	0	1	1
B9J08_001108	RAD51	Protein involved in S phase checkpoint	CR_02200C_A/RAD51	RAD51	0.0475753	5.93514	0	1	1	0.0021198	5.93514	0	1	1	0.0340625	5.93514	0	1	1
B9J08_001109	NA	Ortholog(s) have chromatin binding activity	C1_06630W_A	CTF4	0.0268783	6.56999	0	1	1	-0.00459372	6.56999	0	1	1	0.225071	6.56999	0	1	1
B9J08_001110	NA	Ortholog(s) have peptide alpha-N-acetyltransferase activity and role in N-terminal peptidyl-methionine acetylation, mitochondrion inheritance, regulation of actin cytoskeleton organization, ubiquitin-dependent ERAD pathway	C1_06650W_A/NAA20	NAT3	0.000185846	5.18987	0	1	1	0.0660568	5.18987	0	1	1	0.190798	5.18987	0	1	1
B9J08_001111	NA	Ortholog of C. albicans SC5314 : C1_06660W_A, C. dubliniensis CD36 : Cd36_06240, C. parapsilosis CDC317 : CPAR2_206830 and Candida tenuis NRRL Y-1498 : CANTEDRAFT_130249	C1_06660W_A	NA	0.116819	8.07861	0	1	1	0.185055	8.07861	0	1	1	0.404383	8.07861	0	1	1
B9J08_001112	NA	Ortholog(s) have role in ascospore formation and fungal-type vacuole lumen, plasma membrane localization	C6_00990W_A/RIM9	RIM9	0.0103735	4.96644	0	1	1	0.069508	4.96644	0	1	1	-0.114324	4.96644	0	1	1
B9J08_001113	NA	Has domain(s) with predicted oxidoreductase activity	NA	NA	-0.0303882	5.43234	0	1	1	0.0120465	5.43234	0	1	1	-0.0277336	5.43234	0	1	1
B9J08_001114	NA	Ortholog(s) have translation regulator activity and role in regulation of translation	C6_01000C_A/AEP1	AEP1	-0.137847	5.21206	0	1	1	-0.118898	5.21206	0	1	1	-0.286743	5.21206	0	1	1
B9J08_001115	NA	Ortholog(s) have role in karyogamy involved in conjugation with cellular fusion and endoplasmic reticulum membrane localization	C6_01010W_A/KAR5	KAR5	-0.180632	1.4899	0	0.999993	1	-0.127946	1.4899	0	0.999996	1	-0.264157	1.4899	0	0.999972	1
B9J08_001116	NA	Has domain(s) with predicted role in lipid metabolic process	C6_00980C_A	NA	0.0833068	4.7206	0	1	1	-0.189223	4.7206	0	1	1	-0.170848	4.7206	0	1	1
B9J08_001117	NA	Has domain(s) with predicted role in calcium-mediated signaling	C6_01160W_A/RCN1	NA	-0.00581851	3.2191	0	1	1	0.0256735	3.2191	0	1	1	-0.0331486	3.2191	0	1	1
B9J08_001118	NA	Ortholog(s) have large ribosomal subunit rRNA binding, proteasome binding, protein-macromolecule adaptor activity, rRNA binding activity	C6_01170W_A/CIC1	CIC1	-0.355664	6.58307	0	0.999824	1	-0.391382	6.58307	0	0.99971	1	-0.773317	6.58307	0	0.94303	1
B9J08_001119	NA	Ortholog of C. albicans SC5314 : C6_01080C_A, C. dubliniensis CD36 : Cd36_61190, C. parapsilosis CDC317 : CPAR2_603230 and Candida tenuis NRRL Y-1498 : cten_CGOB_00054	C6_01080C_A	NA	0.0325614	5.43897	0	1	1	0.063509	5.43897	0	1	1	0.036049	5.43897	0	1	1
B9J08_001120	NA	Ortholog(s) have DNA-binding transcription factor activity	C1_09170W_A/CTA8	HSF1	-0.142032	6.28924	0	1	1	-0.287936	6.28924	0	1	1	-0.225262	6.28924	0	1	1
B9J08_001121	NA	Ortholog(s) have DNA-binding transcription activator activity, RNA polymerase II-specific, cis-regulatory region sequence-specific DNA binding activity	C7_00510W_A/MAC1	MAC1	-0.114066	6.5311	0	1	1	-0.0258903	6.5311	0	1	1	-0.0512953	6.5311	0	1	1
B9J08_001122	NA	Ortholog(s) have alanine-tRNA ligase activity, sequence-specific mRNA binding activity, role in alanyl-tRNA aminoacylation and cytoplasm, mitochondrion localization	C6_03720W_A/ALA1	ALA1	-0.108487	8.72198	0	1	1	-0.113903	8.72198	0	1	1	-0.184089	8.72198	0	1	1
B9J08_001123	NA	Ortholog(s) have FAD diphosphatase activity and role in flavin-containing compound metabolic process	C6_03820C_A	FPY1	0.0860826	5.52375	0	1	1	0.0692004	5.52375	0	1	1	0.046828	5.52375	0	1	1
B9J08_001124	NA	Ortholog(s) have phosphoprotein phosphatase activity and role in negative regulation of pheromone-dependent signal transduction involved in conjugation with cellular fusion	C6_03830W_A/SAL6	PPQ1	-0.021272	8.62181	0	1	1	-0.0573682	8.62181	0	1	1	-0.104008	8.62181	0	1	1
B9J08_001125	SNQ2	Has domain(s) with predicted ABC-type transporter activity, ATP binding, ATPase, ATPase-coupled transmembrane transporter activity, role in transmembrane transport and membrane localization	NA	NA	-0.0511922	9.39179	0	1	1	0.0608935	9.39179	0	1	1	-0.0584981	9.39179	0	1	1
B9J08_001126	NA	Ortholog(s) have cyclin-dependent protein serine/threonine kinase regulator activity	C6_03810W_A/PHO80	PHO80	-0.0186225	6.83036	0	1	1	-0.0614933	6.83036	0	1	1	0.0277109	6.83036	0	1	1
B9J08_001127	NA	Ortholog(s) have enzyme activator activity, role in negative regulation of telomere maintenance and chromosome, telomeric region, site of double-strand break localization	C2_07690W_A	MTE1	0.0323924	3.41493	0	1	1	-0.0902282	3.41493	0	1	1	-0.165959	3.41493	0	1	1
B9J08_001128	NA	Ortholog(s) have structural constituent of ribosome activity and mitochondrial large ribosomal subunit localization	C2_07680W_A	MRPL7	-0.13247	7.31708	0	1	1	-0.162722	7.31708	0	1	1	-0.244188	7.31708	0	1	1
B9J08_001129	NA	Ortholog(s) have enzyme activator activity, inositol hexakisphosphate binding, phospholipid binding, translation initiation factor binding activity	C2_07670C_A/GLE1	GLE1	0.0649389	6.3836	0	1	1	0.0722842	6.3836	0	1	1	-0.0510529	6.3836	0	1	1
B9J08_001130	NA	Ortholog(s) have DNA binding, cohesin unloader activity, structural molecule activity	C2_07660W_A/PDS5	PDS5	-0.0146599	5.67587	0	1	1	-0.0462966	5.67587	0	1	1	-0.0207776	5.67587	0	1	1
B9J08_001131	NA	Ortholog(s) have role in peroxisome inheritance, vacuole inheritance and cytoplasm localization	CR_02210W_A/FRK1	FRK1	-0.0302979	7.05291	0	1	1	0.0110725	7.05291	0	1	1	0.0745069	7.05291	0	1	1
B9J08_001132	NA	Ortholog(s) have role in nonfunctional rRNA decay and cytoplasm localization	CR_02430C_A	FAP1	-0.154637	6.12508	0	1	1	-0.111358	6.12508	0	1	1	-0.0518713	6.12508	0	1	1
B9J08_001133	NA	Ortholog(s) have small ribosomal subunit rRNA binding activity	CR_02420W_A	UTP23	-0.285592	4.63803	0	0.999939	1	-0.343103	4.63803	0	0.999862	1	-0.692198	4.63803	0	0.978521	1
B9J08_001134	NA	Ortholog(s) have RNA polymerase I activity, RNA polymerase II-specific DNA-binding transcription factor binding activity	C2_07300C_A/RPA12	RPA12	-0.412566	4.53483	0	0.999937	1	-0.450983	4.53483	0	0.999877	1	-0.852611	4.53483	0	0.891974	1
B9J08_001135	NA	Ortholog(s) have deoxyhypusine monooxygenase activity, role in microtubule cytoskeleton organization, peptidyl-lysine modification to peptidyl-hypusine and cytoplasm localization	C2_07290W_A	LIA1	-0.122329	7.43018	0	1	1	-0.00824367	7.43018	0	1	1	-0.318204	7.43018	0	1	1
B9J08_001136	NA	Ortholog(s) have unfolded protein binding activity, role in protein folding and chaperonin-containing T-complex localization	C2_07310W_A/CCT5	CCT5	-0.0795607	8.3562	0	1	1	-0.0562396	8.3562	0	1	1	-0.130621	8.3562	0	1	1
B9J08_001137	NA	Ortholog(s) have ATP binding, actin filament binding activity and role in Arp2/3 complex-mediated actin nucleation, actin cortical patch organization, actin filament polymerization, mitotic cytokinesis	C2_07320W_A/ARP3	ARP3	0.0206991	8.43239	0	1	1	-0.0459699	8.43239	0	1	1	-0.0132948	8.43239	0	1	1
B9J08_001138	NA	Ortholog(s) have protein kinase activity, protein serine/threonine kinase activity	C2_07330W_A/TOR1	TOR2	-0.0347295	7.33293	0	1	1	0.05298	7.33293	0	1	1	0.196104	7.33293	0	1	1
B9J08_001139	NA	Ortholog(s) have RNA endonuclease activity, enzyme activator activity	C2_07450C_A/RCL1	RCL1	-0.476248	4.95841	0	0.999966	1	-0.587161	4.95841	0	0.999707	1	-0.771389	4.95841	0	0.985559	1
B9J08_001140	NA	Ortholog(s) have RNA polymerase II-specific DNA-binding transcription factor binding, chromatin binding activity, role in transcription by RNA polymerase II and transcription factor TFIID complex localization	C2_07460W_A/TAF4	TAF4	-0.0330847	6.60208	0	1	1	-0.0546759	6.60208	0	1	1	-0.0734283	6.60208	0	1	1
B9J08_001141	NA	Ortholog(s) have ATPase, chromatin binding, double-stranded DNA binding, single-stranded DNA binding activity	C2_07470W_A/YCS4	YCS4	0.000362624	6.63514	0	1	1	0.0360268	6.63514	0	1	1	0.164435	6.63514	0	1	1
B9J08_001142	NA	Ortholog(s) have 1-acylglycerol-3-phosphate O-acyltransferase activity, 1-acylglycerophosphocholine O-acyltransferase activity, O-acyltransferase activity	C2_07480W_A/LPT1	ALE1	0.02692	6.91884	0	1	1	0.00476101	6.91884	0	1	1	-0.0471348	6.91884	0	1	1
B9J08_001143	NA	Ortholog(s) have 2 iron, 2 sulfur cluster binding, ferrochelatase activity, role in heme biosynthetic process and mitochondrial inner membrane localization	C2_07490W_A/HEM15	HEM15	0.237087	8.4154	0	1	1	0.241527	8.4154	0	1	1	0.207672	8.4154	0	1	1
B9J08_001144	NA	Ortholog(s) have RNA polymerase II core promoter sequence-specific DNA binding activity, role in transcription by RNA polymerase II and core mediator complex localization	C2_07500C_A/MED4	MED4	0.0544547	5.60253	0	1	1	0.139049	5.60253	0	1	1	0.21486	5.60253	0	1	1
B9J08_001145	NA	Has domain(s) with predicted nucleic acid binding activity	C2_07510W_A	CMG1	0.113597	4.2273	0	1	1	0.146118	4.2273	0	1	1	0.192595	4.2273	0	1	1
B9J08_001146	NA	Ortholog(s) have mRNA binding activity and role in mRNA splice site recognition, mRNA splicing, via spliceosome, positive regulation of mRNA splicing, via spliceosome	C2_07520C_A	NAM8	-0.0577247	5.70127	0	1	1	-0.0705384	5.70127	0	1	1	-0.0504183	5.70127	0	1	1
B9J08_001147	NA	Ortholog of C. albicans SC5314 : C2_07540W_A, C. dubliniensis CD36 : Cd36_21820, C. parapsilosis CDC317 : CPAR2_406280 and Candida tenuis NRRL Y-1498 : CANTEDRAFT_113667	C2_07540W_A	NA	-0.0746777	7.12224	0	1	1	-0.0851003	7.12224	0	1	1	-0.128443	7.12224	0	1	1
B9J08_001148	NA	Has domain(s) with predicted mitochondrion localization	C2_07550W_A	NA	-0.125622	8.07809	0	1	1	-0.190771	8.07809	0	1	1	-0.216264	8.07809	0	1	1
B9J08_001149	NA	Ortholog(s) have Swr1 complex localization	NA	NA	-0.0197781	6.87624	0	1	1	0.019275	6.87624	0	1	1	-0.0566838	6.87624	0	1	1
B9J08_001150	NA	Ortholog(s) have vacuolar proton-transporting V-type ATPase, V1 domain localization	C2_07590W_A/VMA10	VMA10	0.0384632	6.80673	0	1	1	-0.0115369	6.80673	0	1	1	-0.0513535	6.80673	0	1	1
B9J08_001151	NA	Ortholog(s) have role in reciprocal meiotic recombination	C2_07600C_A/MSC7	MSC7	-0.0269641	6.87821	0	1	1	-0.00201181	6.87821	0	1	1	0.0670162	6.87821	0	1	1
B9J08_001152	NA	Ortholog(s) have protein-macromolecule adaptor activity and role in proteasome-mediated ubiquitin-dependent protein catabolic process, rescue of stalled ribosome, ribosome-associated ubiquitin-dependent protein catabolic process	C2_07610C_A	RQC1	0.0804808	7.26248	0	1	1	0.122548	7.26248	0	1	1	0.32815	7.26248	0	1	1
B9J08_001153	NA	Ortholog(s) have role in RNA metabolic process	C2_07630C_A	RTC3	0.31384	7.44798	0	0.999999	1	0.373374	7.44798	0	0.999998	1	0.699078	7.44798	0	0.998912	1
B9J08_001155	NA	Protein of unknown function	NA	NA	-0.0680539	4.57973	0	1	1	-0.024179	4.57973	0	1	1	-0.057726	4.57973	0	1	1
B9J08_001156	NA	Ortholog(s) have glutamate-tRNA ligase activity, sequence-specific mRNA binding activity and role in glutamyl-tRNA aminoacylation	C7_00620W_A/GUS1	GUS1	-0.123751	9.06095	0	1	1	-0.100665	9.06095	0	1	1	-0.185371	9.06095	0	1	1
B9J08_001157	NA	Ortholog of S. cerevisiae : RMD8, C. albicans SC5314 : C7_00610C_A, C. glabrata CBS138 : CAGL0C01969g, C. dubliniensis CD36 : Cd36_70050 and C. parapsilosis CDC317 : CPAR2_301100	C7_00610C_A	RMD8	0.0309075	5.64515	0	1	1	-0.0382402	5.64515	0	1	1	-0.0763057	5.64515	0	1	1
B9J08_001158	NA	Ortholog(s) have RNA endonuclease activity, role in nuclear mRNA surveillance of mRNP export and cytoplasm, nucleus localization	C7_00600C_A	SWT1	0.059008	6.13905	0	1	1	0.126504	6.13905	0	1	1	0.185581	6.13905	0	1	1
B9J08_001159	NA	Has domain(s) with predicted role in double-strand break repair and nucleus localization	C7_00590W_A	NA	0.125903	6.47288	0	1	1	0.185083	6.47288	0	1	1	0.184806	6.47288	0	1	1
B9J08_001160	NA	Ortholog(s) have ATPase activity	C7_00580C_A	YFH7	0.0904309	5.92075	0	1	1	0.224815	5.92075	0	1	1	0.346349	5.92075	0	1	1
B9J08_001161	NA	Ortholog(s) have coproporphyrinogen oxidase activity, role in heme biosynthetic process, protoporphyrinogen IX biosynthetic process and cytosol localization	C3_04060C_A/HEM13	HEM13	0.21271	11.9344	0	1	1	0.294552	11.9344	0	1	1	0.341893	11.9344	0	1	1
B9J08_001162	NA	Ortholog(s) have inorganic cation transmembrane transporter activity, role in magnesium ion transport, monoatomic cation transport and plasma membrane localization	C3_02370C_A/ALR1	ALR1	-0.178633	9.06259	0	1	1	-0.151199	9.06259	0	1	1	-0.218763	9.06259	0	1	1
B9J08_001163	NA	Ortholog(s) have role in endonucleolytic cleavage in ITS1 to separate SSU-rRNA from 5.8S rRNA and LSU-rRNA from tricistronic rRNA transcript (SSU-rRNA, 5.8S rRNA, LSU-rRNA) and 90S preribosome, nucleolus localization	C3_02350W_A	KRI1	-0.234946	6.48289	0	1	1	-0.245493	6.48289	0	1	1	-0.490176	6.48289	0	0.999995	1
B9J08_001164	NA	Ortholog of C. albicans SC5314 : C3_04030C_A/PEX8, C. dubliniensis CD36 : Cd36_83970, C. parapsilosis CDC317 : CPAR2_103540 and Candida tenuis NRRL Y-1498 : CANTEDRAFT_105622	C3_04030C_A/PEX8	NA	0.0619225	6.12651	0	1	1	0.0564981	6.12651	0	1	1	0.0493499	6.12651	0	1	1
B9J08_001165	NA	Ortholog(s) have translation regulator activity, role in mitochondrial cytochrome c oxidase assembly, positive regulation of mitochondrial translation and mitochondrial inner membrane localization	C3_02420C_A/PET111	PET111	0.0674071	7.22367	0	1	1	0.112508	7.22367	0	1	1	0.30416	7.22367	0	1	1
B9J08_001166	NA	Ortholog(s) have U1 snRNA binding, mRNA binding activity, role in mRNA splicing, via spliceosome and U1 snRNP, U2-type prespliceosome, commitment complex localization	C2_05540C_A	SNP1	0.07677	5.24845	0	1	1	0.0947005	5.24845	0	1	1	-0.0406038	5.24845	0	1	1
B9J08_001167	NA	Ortholog of C. albicans SC5314 : C2_05550W_A/ECS2, C. dubliniensis CD36 : Cd36_20010, C. parapsilosis CDC317 : CPAR2_104080 and Candida tenuis NRRL Y-1498 : CANTEDRAFT_115545	C2_05550W_A/ECS2	NA	0.0660558	5.26167	0	1	1	0.0701186	5.26167	0	1	1	0.192483	5.26167	0	1	1
B9J08_001168	NA	Ortholog(s) have role in endoplasmic reticulum polarization and cellular bud neck localization	C2_05580W_A	EPO1	0.0192453	6.96881	0	1	1	0.0590746	6.96881	0	1	1	0.0584073	6.96881	0	1	1
B9J08_001169	NA	Ortholog(s) have nuclear periphery localization	C2_05590C_A	YLR126C	-0.0774297	6.16237	0	1	1	-0.126904	6.16237	0	1	1	-0.152707	6.16237	0	1	1
B9J08_001170	NA	Ortholog(s) have glutathione peroxidase activity, glutathione transferase activity, phosphoprotein binding activity	C2_04710C_A/URE2	URE2	0.0496527	7.49482	0	1	1	0.0454395	7.49482	0	1	1	0.200099	7.49482	0	1	1
B9J08_001171	NA	Has domain(s) with predicted oxidoreductase activity, zinc ion binding activity	NA	NA	0.376148	10.9381	0	0.999995	1	0.426273	10.9381	0	0.999989	1	0.754236	10.9381	0	0.992998	1
B9J08_001172	NA	Ortholog(s) have alpha-aminoacyl-tRNA binding, ribosomal large subunit binding, tRNA binding activity	CR_01820W_A	RQC2	0.0498699	7.49384	0	1	1	0.124853	7.49384	0	1	1	0.242197	7.49384	0	1	1
B9J08_001173	NA	Ortholog(s) have NAD-dependent histone deacetylase activity, protein lysine deacetylase activity and role in negative regulation of mitotic recombination, pericentric heterochromatin formation, rDNA heterochromatin formation	CR_01800C_A/HST2	HST2	-0.00721375	4.44647	0	1	1	-0.107304	4.44647	0	1	1	-0.294121	4.44647	0	1	1
B9J08_001174	NA	Ortholog(s) have rRNA (uridine-N3-)-methyltransferase activity, role in rRNA base methylation and cytoplasm localization	CR_01780W_A	BMT6	-0.0789802	5.05416	0	1	1	-0.0577686	5.05416	0	1	1	-0.101411	5.05416	0	1	1
B9J08_001175	NA	Ortholog(s) have AP-1 adaptor complex binding activity, role in clathrin-coated vesicle cargo loading and membrane localization	CR_01770C_A	MIL1	0.00501366	5.66349	0	1	1	-0.0236751	5.66349	0	1	1	0.0192722	5.66349	0	1	1
B9J08_001176	NA	Ortholog(s) have phenylalanine-tRNA ligase activity, sequence-specific mRNA binding activity, role in phenylalanyl-tRNA aminoacylation and phenylalanine-tRNA ligase complex localization	CR_01760C_A/FRS1	FRS1	-0.1138	8.78806	0	1	1	-0.110069	8.78806	0	1	1	-0.12522	8.78806	0	1	1
B9J08_001177	NA	Ortholog(s) have GTP binding, GTPase activity and role in Golgi to plasma membrane transport, ascospore-type prospore assembly, autophagy, exocytosis, membrane addition at site of cytokinesis, vesicle fusion	CR_01750C_A/SEC4	SEC4	0.0794028	7.84346	0	1	1	0.0654875	7.84346	0	1	1	-0.0248007	7.84346	0	1	1
B9J08_001178	NA	Has domain(s) with predicted role in respiratory electron transport chain	CR_01740W_A/MCI4	NA	0.00989763	7.60517	0	1	1	-0.00269168	7.60517	0	1	1	-0.0431508	7.60517	0	1	1
B9J08_001179	NA	Ortholog(s) have nucleus localization	CR_01730W_A/IFU5	WWM1	0.0689733	6.76965	0	1	1	0.022396	6.76965	0	1	1	0.0198429	6.76965	0	1	1
B9J08_001180	NA	Ortholog of Candida tenuis NRRL Y-1498 : CANTEDRAFT_135884, Debaryomyces hansenii CBS767 : DEHA2G03366g and Pichia stipitis Pignal : PICST_31412	NA	NA	-0.249212	1.4003	0	0.999924	1	-0.137024	1.4003	0	0.999981	1	0.222533	1.4003	0	0.999957	1
B9J08_001181	NA	Ortholog(s) have phosphatidic acid binding, transcription corepressor activity	C2_02250C_A/OPI1	OPI1	0.0523013	6.06516	0	1	1	0.0607836	6.06516	0	1	1	0.0663005	6.06516	0	1	1
B9J08_001182	NA	Has domain(s) with predicted heme binding, oxygen binding activity	C2_02230C_A	NA	-0.460336	4.97263	0	0.999993	1	-0.346739	4.97263	0	0.999999	1	-0.372245	4.97263	0	0.999998	1
B9J08_001183	NA	Ortholog(s) have zinc ion transmembrane transporter activity	C2_02200W_A/ZRC1	ZRC1	-0.246918	7.18642	0	1	1	-0.238311	7.18642	0	1	1	-0.401686	7.18642	0	1	1
B9J08_001184	NA	Ortholog of C. albicans SC5314 : C2_02190C_A, C. dubliniensis CD36 : Cd36_16970, C. parapsilosis CDC317 : CPAR2_212090 and Candida tenuis NRRL Y-1498 : CANTEDRAFT_116408	C2_02190C_A	NA	-0.0575689	5.12158	0	1	1	0.0188978	5.12158	0	1	1	-0.11948	5.12158	0	1	1
B9J08_001185	NA	Ortholog(s) have zinc ion transmembrane transporter activity, role in intracellular zinc ion homeostasis, zinc ion transport and fungal-type vacuole membrane localization	C2_02180W_A/ZRT3	ZRT3	0.0369442	6.46005	0	1	1	-0.00427044	6.46005	0	1	1	0.287259	6.46005	0	1	1
B9J08_001186	NA	Ortholog(s) have role in protein maturation, protein targeting and Golgi apparatus localization	C2_02170W_A	PSG1	-0.0772231	7.65689	0	1	1	-0.110754	7.65689	0	1	1	-0.109082	7.65689	0	1	1
B9J08_001187	NA	Ortholog(s) have role in mitochondrial outer membrane translocase complex assembly, phospholipid transport, protein insertion into mitochondrial outer membrane and SAM complex localization	C2_02160W_A/SAM37	SAM37	-0.0309008	5.46473	0	1	1	-0.0333349	5.46473	0	1	1	-0.00156813	5.46473	0	1	1
B9J08_001188	NA	Ortholog(s) have RNA binding activity and role in co-transcriptional mRNA 3'-end processing, cleavage and polyadenylation pathway, mRNA processing, response to DNA damage checkpoint signaling	C2_02150C_A	RNA14	-0.00313224	6.48154	0	1	1	0.0712976	6.48154	0	1	1	0.229711	6.48154	0	1	1
B9J08_001189	NA	Protein of unknown function	NA	NA	-0.140885	4.59978	0	1	1	-0.0893555	4.59978	0	1	1	-0.0267783	4.59978	0	1	1
B9J08_001190	NA	Ortholog(s) have mitochondrial transcription factor activity	C2_02120W_A	MTF1	-0.139302	4.33806	0	1	1	-0.223655	4.33806	0	1	1	-0.389852	4.33806	0	1	1
B9J08_001191	NA	Has domain(s) with predicted transcription coactivator activity	C2_02110C_A	NA	0.078284	3.73506	0	1	1	-0.0128679	3.73506	0	1	1	0.138198	3.73506	0	1	1
B9J08_001192	NA	Ortholog(s) have ATP-dependent chromatin remodeler activity, RNA polymerase II-specific DNA-binding transcription factor binding, lysine-acetylated histone binding, nucleosomal DNA binding, rDNA binding activity	C2_02100W_A/SNF2	SNF2	0.0174144	7.40944	0	1	1	-0.00883199	7.40944	0	1	1	0.0478574	7.40944	0	1	1
B9J08_001193	NA	Ortholog(s) have role in nuclear-transcribed mRNA catabolic process, nonsense-mediated decay	C2_02090W_A	NMD4	-0.106285	7.21503	0	1	1	-0.0957164	7.21503	0	1	1	-0.176084	7.21503	0	1	1
B9J08_001194	NA	Ortholog(s) have role in ascospore formation and ascospore wall, prospore membrane, septin complex localization	C2_02070W_A/SPR3	SPR3	0.114456	-1.08852	0	0.999824	1	-0.0930916	-1.08852	0	0.999835	1	0.352218	-1.08852	0	0.997964	1
B9J08_001195	NA	Ortholog of C. albicans SC5314 : C2_02050C_A, C. dubliniensis CD36 : Cd36_16850, C. parapsilosis CDC317 : CPAR2_211990 and Candida tenuis NRRL Y-1498 : cten_CGOB_00169	C2_02050C_A	NA	-0.0801914	7.19757	0	1	1	0.00635909	7.19757	0	1	1	0.0468831	7.19757	0	1	1
B9J08_001196	NA	Protein of unknown function	NA	NA	0.170041	4.60766	0	0.999997	1	0.362598	4.60766	0	0.999961	1	0.853428	4.60766	0	0.905669	1
B9J08_001197	NA	Ortholog of C. albicans SC5314 : C2_02040W_A, C. dubliniensis CD36 : Cd36_16840, C. parapsilosis CDC317 : CPAR2_211980 and Candida tenuis NRRL Y-1498 : CANTEDRAFT_95943	C2_02040W_A	NA	0.159183	6.61814	0	0.999999	1	0.145333	6.61814	0	0.999999	1	0.568698	6.61814	0	0.999576	1
B9J08_001198	NA	Ortholog of C. albicans SC5314 : C3_02990C_A, C. dubliniensis CD36 : Cd36_82970, Lodderomyces elongisporus NRLL YB-4239 : LELG_02117 and Debaryomyces hansenii CBS767 : DEHA2G01012g	C3_02990C_A	NA	0.173537	5.36656	0	1	1	0.233349	5.36656	0	1	1	0.435018	5.36656	0	1	1
B9J08_001199	NA	Ortholog of C. albicans SC5314 : C3_02980C_A, C. dubliniensis CD36 : Cd36_82960, C. parapsilosis CDC317 : CPAR2_102390 and Candida tenuis NRRL Y-1498 : CANTEDRAFT_133198	C3_02980C_A	NA	-0.137882	4.07647	0	1	1	-0.179934	4.07647	0	1	1	-0.201616	4.07647	0	1	1
B9J08_001200	NA	Ortholog(s) have protein-containing complex binding activity	C3_02920W_A	IGO2	0.145645	6.55618	0	1	1	0.15054	6.55618	0	1	1	0.24238	6.55618	0	1	1
B9J08_001201	NA	Has domain(s) with predicted ubiquitin-like protein transferase activity	C3_02930W_A	NA	0.167849	3.96955	0	1	1	0.205156	3.96955	0	1	1	0.433556	3.96955	0	0.999999	1
B9J08_001202	NA	Ortholog of C. albicans SC5314 : C3_02940C_A/NUO2, C. dubliniensis CD36 : Cd36_82920, C. parapsilosis CDC317 : CPAR2_102470 and Candida tenuis NRRL Y-1498 : CANTEDRAFT_112651	C3_02940C_A/NUO2	NA	-0.179345	7.06936	0	1	1	-0.242801	7.06936	0	1	1	-0.294361	7.06936	0	1	1
B9J08_001203	NA	Ortholog(s) have unfolded protein binding activity and role in sterol biosynthetic process	C3_02820C_A/NSG2	NSG2	0.140334	7.40786	0	1	1	0.208599	7.40786	0	1	1	0.098155	7.40786	0	1	1
B9J08_001204	NA	Ortholog(s) have SUMO binding, SUMO ligase activity, metalloendopeptidase activity, metallopeptidase activity	C3_02970C_A/WSS1	WSS1	0.285373	5.66837	0	1	1	0.45192	5.66837	0	0.999999	1	0.485135	5.66837	0	0.999999	1
B9J08_001205	NA	Ortholog(s) have hydroxyethylthiazole kinase activity, thiamine-phosphate diphosphorylase activity, role in thiamine biosynthetic process and cytosol localization	C3_02860W_A/THI6	THI6	0.223631	7.03886	0	1	1	0.22792	7.03886	0	1	1	0.526131	7.03886	0	0.999974	1
B9J08_001206	NA	Ortholog(s) have alcohol O-acetyltransferase activity, role in acetate ester metabolic process involved in fermentation, response to toxic substance, steroid metabolic process and endoplasmic reticulum membrane localization	C3_02850C_A	ATF2	0.259036	5.48415	0	1	1	0.2445	5.48415	0	1	1	0.528404	5.48415	0	0.999968	1
B9J08_001207	NA	Has domain(s) with predicted catalytic activity, fumarate hydratase activity, lyase activity, role in fumarate metabolic process, tricarboxylic acid cycle and tricarboxylic acid cycle enzyme complex localization	C3_07640C_A/FUM12	NA	-0.0679388	9.43343	0	1	1	-0.0337925	9.43343	0	1	1	-0.0642006	9.43343	0	1	1
B9J08_001208	NA	Ortholog of C. albicans SC5314 : C3_07650C_A, C. dubliniensis CD36 : Cd36_87530, C. parapsilosis CDC317 : CPAR2_808190 and Candida tenuis NRRL Y-1498 : CANTEDRAFT_111859	C3_07650C_A	NA	-0.177324	4.47029	0	1	1	-0.172859	4.47029	0	1	1	-0.285823	4.47029	0	1	1
B9J08_001209	NA	Ortholog(s) have damaged DNA binding, single-strand break-containing DNA binding activity	C3_07660W_A/RAD4	RAD4	-0.0555552	6.13248	0	1	1	-0.0524985	6.13248	0	1	1	-0.0912136	6.13248	0	1	1
B9J08_001210	NA	Ortholog(s) have plasma membrane localization	C3_07670W_A	ILT1	0.076032	5.83316	0	1	1	0.147183	5.83316	0	1	1	0.254144	5.83316	0	1	1
B9J08_001211	NA	Ortholog(s) have DNA binding, nucleosome binding, transcription corepressor activity and role in chromatin organization, negative regulation of transcription by RNA polymerase II, transcription elongation by RNA polymerase II	C3_07680W_A/HIR3	HIR3	-0.0332549	6.91935	0	1	1	0.0331968	6.91935	0	1	1	0.0937033	6.91935	0	1	1
B9J08_001212	NA	NA	NA	NA	0.468272	-0.985024	0	0.963242	1	-0.0973945	-0.985024	0	0.996954	1	0.0376511	-0.985024	0	0.998872	1
B9J08_001213	NA	Has domain(s) with predicted transmembrane transporter activity and role in transmembrane transport	C6_04620C_A/NAG4	NA	-0.210593	5.47033	0	1	1	-0.21066	5.47033	0	1	1	-0.275094	5.47033	0	1	1
B9J08_001214	NA	Ortholog of C. albicans SC5314 : C2_06030W_A, C. dubliniensis CD36 : Cd36_20450, C. parapsilosis CDC317 : CPAR2_104160 and Candida tenuis NRRL Y-1498 : CANTEDRAFT_95516	C2_06030W_A	NA	-0.0252683	6.35313	0	1	1	-0.0147946	6.35313	0	1	1	-0.00243395	6.35313	0	1	1
B9J08_001215	NA	Ortholog of C. albicans SC5314 : C2_06090W_A, C. dubliniensis CD36 : Cd36_20490, C. parapsilosis CDC317 : CPAR2_104180 and Candida tenuis NRRL Y-1498 : CANTEDRAFT_116074	C2_06090W_A	NA	-0.0382561	5.6666	0	1	1	-0.100359	5.6666	0	1	1	-0.147096	5.6666	0	1	1
B9J08_001216	NA	Ortholog(s) have dolichyl-phosphate-mannose-protein mannosyltransferase activity	C2_06100W_A/PMT4	PMT4	-0.0375996	8.51924	0	1	1	-0.0397716	8.51924	0	1	1	0.0168261	8.51924	0	1	1
B9J08_001217	NA	Ortholog(s) have exopolyphosphatase activity, role in polyphosphate catabolic process and cytoplasm localization	C2_06110W_A/PPX1	PPX1	0.102723	6.50624	0	1	1	-0.00488276	6.50624	0	1	1	0.142405	6.50624	0	1	1
B9J08_001218	NA	Ortholog(s) have ubiquitin conjugating enzyme binding activity and role in negative regulation of protein ubiquitination, positive regulation of mRNA 3'-end processing, proteasome-mediated ubiquitin-dependent protein catabolic process	C2_06120C_A	IPA1	0.00464932	5.15176	0	1	1	-0.0291062	5.15176	0	1	1	0.0636792	5.15176	0	1	1
B9J08_001219	NA	Ortholog of Debaryomyces hansenii CBS767 : DEHA2F05060g, Candida guilliermondii ATCC 6260 : PGUG_01330 and Candida lusitaniae ATCC 42720 : CLUG_03508	NA	NA	0.00848075	6.19938	0	1	1	-0.0306258	6.19938	0	1	1	-0.133163	6.19938	0	1	1
B9J08_001220	NA	Ortholog(s) have role in DNA repair, establishment of mitotic sister chromatid cohesion, maintenance of DNA repeat elements, meiotic chromosome segregation, mitotic sister chromatid cohesion, replication fork arrest	C2_06130W_A/CSM3	CSM3	0.0311109	3.87299	0	1	1	-0.11006	3.87299	0	1	1	-0.229271	3.87299	0	0.999999	1
B9J08_001221	NA	Ortholog of C. albicans SC5314 : C2_06140C_A, C. dubliniensis CD36 : Cd36_20540, C. parapsilosis CDC317 : CPAR2_104860 and Candida tenuis NRRL Y-1498 : CANTEDRAFT_116071	C2_06140C_A	NA	-0.0122812	4.5194	0	1	1	-0.0167047	4.5194	0	1	1	0.0132602	4.5194	0	1	1
B9J08_001222	NA	Ortholog(s) have K48-linked polyubiquitin modification-dependent protein binding activity	C2_06150C_A/RPN10	RPN10	-0.00459918	7.03866	0	1	1	-0.0155893	7.03866	0	1	1	-0.0353864	7.03866	0	1	1
B9J08_001223	NA	Ortholog of C. albicans SC5314 : C2_06160W_A, C. parapsilosis CDC317 : CPAR2_104840, Candida tenuis NRRL Y-1498 : CANTEDRAFT_116070 and Debaryomyces hansenii CBS767 : DEHA2F04994g	C2_06160W_A	NA	0.0669435	3.86431	0	1	1	-0.159697	3.86431	0	1	1	0.15038	3.86431	0	1	1
B9J08_001224	NA	Ortholog(s) have sulfite reductase (NADPH) activity, role in sulfate assimilation, sulfur amino acid biosynthetic process and sulfite reductase complex (NADPH) localization	C2_06170C_A/ECM17	MET5	-0.1459	7.44439	0	1	1	-0.088785	7.44439	0	1	1	-0.380263	7.44439	0	1	1
B9J08_001225	NA	Ortholog(s) have role in intracellular phosphate ion homeostasis, polyphosphate biosynthetic process and fungal-type vacuole membrane, vacuolar transporter chaperone complex localization	C3_06950W_A	VTC5	-0.186917	6.07789	0	1	1	-0.184346	6.07789	0	1	1	-0.125148	6.07789	0	1	1
B9J08_001226	NA	Ortholog of C. albicans SC5314 : C3_06880W_A, C. dubliniensis CD36 : Cd36_86840, C. parapsilosis CDC317 : CPAR2_808680, Debaryomyces hansenii CBS767 : DEHA2F04818g and Pichia stipitis Pignal : PICST_30208	C3_06880W_A	NA	0.309929	5.31686	0	0.999975	1	0.302907	5.31686	0	0.999976	1	0.750404	5.31686	0	0.97874	1
B9J08_001227	NA	Ortholog(s) have RNA binding, glyceraldehyde-3-phosphate dehydrogenase (NAD+) (phosphorylating) activity, heme binding, mRNA binding, melatonin binding, oxygen sensor activity	C3_06870W_A/TDH3	TDH3	-0.07055	11.6662	0	1	1	-0.0807779	11.6662	0	1	1	0.0146754	11.6662	0	1	1
B9J08_001228	NA	Ortholog(s) have dolichyl-phosphate-mannose-protein mannosyltransferase activity	C3_06890W_A/PMT2	PMT2	-0.0396838	8.88934	0	1	1	-0.119966	8.88934	0	1	1	-0.0658141	8.88934	0	1	1
B9J08_001229	NA	Ortholog(s) have iron ion binding activity and role in biotin biosynthetic process, iron-sulfur cluster assembly, protein maturation by [4Fe-4S] cluster transfer, protein maturation by iron-sulfur cluster transfer	C3_06900W_A/ISA2	ISA2	0.00819383	5.43076	0	1	1	0.106288	5.43076	0	1	1	0.18743	5.43076	0	1	1
B9J08_001230	NA	Ortholog(s) have protein serine/threonine phosphatase activity	C3_06910C_A/TPD3	TPD3	-0.0196698	8.41084	0	1	1	-0.0360455	8.41084	0	1	1	-0.0603774	8.41084	0	1	1
B9J08_001231	NA	Ortholog(s) have peroxisome localization	C3_06920W_A	PMU1	0.0400688	6.83589	0	1	1	0.0592562	6.83589	0	1	1	-0.101475	6.83589	0	1	1
B9J08_001232	NA	Has domain(s) with predicted DNA-binding transcription factor activity, RNA polymerase II-specific, zinc ion binding activity and role in regulation of DNA-templated transcription	C3_06850W_A/FCR1	NA	-0.283052	8.03959	0	0.998324	1	-0.0711541	8.03959	0	0.999823	1	-0.291156	8.03959	0	0.998189	1
B9J08_001234	NA	Ortholog of C. albicans SC5314 : C7_01490W_A, C. dubliniensis CD36 : Cd36_71330, C. parapsilosis CDC317 : CPAR2_703400 and Candida tenuis NRRL Y-1498 : CANTEDRAFT_93186	C7_01490W_A	NA	-0.235659	4.93609	0	1	1	-0.233235	4.93609	0	1	1	-0.307265	4.93609	0	1	1
B9J08_001235	NA	Ortholog of C. albicans SC5314 : C1_11850W_A, C. dubliniensis CD36 : Cd36_11100, C. parapsilosis CDC317 : CPAR2_203550 and Candida tenuis NRRL Y-1498 : CANTEDRAFT_113695	C1_11850W_A	NA	0.183388	5.89095	0	0.999995	1	0.292495	5.89095	0	0.999981	1	0.708161	5.89095	0	0.989338	1
B9J08_001236	NA	Ortholog(s) have telomerase RNA binding, telomeric DNA binding activity	C1_11810W_A/CAS1	YKU70	0.0290447	5.45346	0	1	1	-0.0212798	5.45346	0	1	1	-0.0550079	5.45346	0	1	1
B9J08_001237	NA	Ortholog(s) have AP-2 adaptor complex, clathrin-coated vesicle localization	C1_11800C_A	APS2	0.14698	4.43711	0	1	1	0.0543945	4.43711	0	1	1	0.0695576	4.43711	0	1	1
B9J08_001238	NA	Ortholog(s) have UMP/dUMP kinase activity, nucleoside diphosphate kinase activity, thymidylate kinase activity, role in dTDP biosynthetic process, dTTP biosynthetic process, dUDP biosynthetic process and cytoplasm, nucleus localization	C1_11790W_A	CDC8	0.0222867	5.26527	0	1	1	-0.0257904	5.26527	0	1	1	0.0859609	5.26527	0	1	1
B9J08_001239	NA	Ortholog(s) have role in endocytosis and cellular bud neck, cellular bud tip localization	C1_11770C_A	SVL3	0.0450137	7.86199	0	1	1	0.0269104	7.86199	0	1	1	0.0149998	7.86199	0	1	1
B9J08_001240	NA	Has domain(s) with predicted role in cristae formation and MICOS complex localization	C1_11760C_A	NA	0.0030989	7.00334	0	1	1	-0.0390693	7.00334	0	1	1	0.0137845	7.00334	0	1	1
B9J08_001241	NA	Ortholog(s) have L-arginine transmembrane transporter activity, L-glutamine transmembrane transporter activity and L-histidine transmembrane transporter activity, more	C1_11750W_A/AVT4	AVT4	0.137539	5.19356	0	1	1	0.0256047	5.19356	0	1	1	-0.154898	5.19356	0	1	1
B9J08_001242	NA	Has domain(s) with predicted role in fungal-type cell wall organization	CR_10480W_A/PGA1	NA	0.0471025	5.49521	0	1	1	0.0132342	5.49521	0	1	1	-0.141745	5.49521	0	1	1
B9J08_001243	NA	Ortholog(s) have mRNA cap binding, phosphatidylinositol-3-phosphate binding activity	CR_10490W_A/EIF4E	CDC33	-0.0368133	8.9855	0	1	1	-0.0418678	8.9855	0	1	1	-0.126422	8.9855	0	1	1
B9J08_001244	NA	Ortholog of S. cerevisiae : YNL320W, C. albicans SC5314 : CR_10500C_A, C. glabrata CBS138 : CAGL0M04125g, C. dubliniensis CD36 : Cd36_35340 and C. parapsilosis CDC317 : CPAR2_200350	CR_10500C_A	YNL320W	0.0866182	5.84141	0	1	1	0.0476808	5.84141	0	1	1	0.052248	5.84141	0	1	1
B9J08_001245	NA	Ortholog(s) have role in positive regulation of TORC1 signaling and GATOR2 complex, Seh1-associated complex localization	CR_10510W_A	RTC1	0.0239381	6.21001	0	1	1	0.046204	6.21001	0	1	1	0.048746	6.21001	0	1	1
B9J08_001246	NA	Ortholog(s) have role in DNA-templated DNA replication, double-strand break repair via break-induced replication and CMG complex, DNA replication preinitiation complex, GINS complex, replication fork protection complex localization	CR_10520C_A/SLD5	SLD5	0.0630995	4.42957	0	1	1	-0.0585941	4.42957	0	1	1	-0.216358	4.42957	0	1	1
B9J08_001247	NA	Ortholog of C. albicans SC5314 : CR_10530W_A, C. dubliniensis CD36 : Cd36_35360, C. parapsilosis CDC317 : CPAR2_200320 and Candida tenuis NRRL Y-1498 : CANTEDRAFT_136418	CR_10530W_A	NA	0.0287332	4.83595	0	1	1	-0.0651928	4.83595	0	1	1	-0.152848	4.83595	0	1	1
B9J08_001248	NA	Ortholog(s) have chromatin binding, protein kinase binding activity	CR_10540C_A/MCD1	MCD1	0.0152082	5.48297	0	1	1	-0.156504	5.48297	0	1	1	-0.224964	5.48297	0	1	1
B9J08_001249	NA	Ortholog of C. albicans SC5314 : CR_10860C_A/CTA26, C. dubliniensis CD36 : Cd36_35580/TLO2, C. parapsilosis CDC317 : CPAR2_200300 and Candida tenuis NRRL Y-1498 : cten_CGOB_00023	CR_10860C_A/CTA26	NA	0.0164979	5.10537	0	1	1	-0.0335583	5.10537	0	1	1	-0.072846	5.10537	0	1	1
B9J08_001250	NA	Ortholog(s) have ATPase, proton-transporting ATP synthase activity, rotational mechanism activity, role in proton motive force-driven ATP synthesis and mitochondrial proton-transporting ATP synthase, central stalk localization	CR_10850C_A/ATP16	ATP16	-0.0314195	8.95052	0	1	1	-0.052676	8.95052	0	1	1	-0.0822105	8.95052	0	1	1
B9J08_001251	NA	Ortholog(s) have structural constituent of ribosome activity and mitochondrial large ribosomal subunit localization	CR_10830C_A	MRPL25	-0.168836	6.3588	0	1	1	-0.245328	6.3588	0	0.999999	1	-0.441773	6.3588	0	0.999977	1
B9J08_001252	NA	Ortholog(s) have mRNA binding activity, role in mRNA splicing, via spliceosome and U1 snRNP, U2-type prespliceosome, U4/U6 x U5 tri-snRNP complex, U5 snRNP, commitment complex, cytosol, nucleus localization	CR_10820W_A	SMD1	-0.0768666	4.91752	0	1	1	-0.194198	4.91752	0	1	1	-0.299595	4.91752	0	1	1
B9J08_001253	NA	Ortholog(s) have protein folding chaperone, protein-containing complex binding activity	CR_10810C_A	DFM1	0.0287371	5.41036	0	1	1	-0.00611325	5.41036	0	1	1	0.0276196	5.41036	0	1	1
B9J08_001254	NA	Ortholog(s) have calcium:proton antiporter activity, potassium:proton antiporter activity, sodium:proton antiporter activity and role in potassium ion transport, proton transmembrane transport, sodium ion transport	CR_10800C_A	VNX1	0.114932	6.44375	0	1	1	0.10029	6.44375	0	1	1	0.211406	6.44375	0	1	1
B9J08_001255	NA	Ortholog(s) have dextrin alpha-glucosidase activity, maltose alpha-glucosidase activity, oligo-1,6-glucosidase activity, starch alpha-glucosidase activity, sucrose alpha-glucosidase activity and role in disaccharide catabolic process	CR_10790W_A/MAL2	IMA1	0.400977	7.02903	0	0.999999	1	0.100942	7.02903	0	1	1	-0.278936	7.02903	0	1	1
B9J08_001256	RPB1	Putative RNA polymerase II large subunit; orthologs have DNA binding activity and RNA-directed 5'-3' RNA polymerase activity	CR_10680W_A/RPO21	RPO21	-0.131882	9.06378	0	1	1	-0.0804632	9.06378	0	1	1	-0.130935	9.06378	0	1	1
B9J08_001257	NA	Ortholog(s) have ribonuclease MRP activity, ribonuclease P activity and role in intronic box C/D RNA processing, nuclear-transcribed mRNA catabolic process, RNase MRP-dependent, rRNA processing, tRNA processing	CR_10690W_A/POP3	POP3	-0.112103	5.08389	0	1	1	-0.132099	5.08389	0	1	1	-0.189424	5.08389	0	1	1
B9J08_001258	NA	Ortholog(s) have DNA clamp loader activity and role in DNA strand elongation involved in DNA replication, UV-damage excision repair, leading strand elongation, sister chromatid cohesion	CR_10700W_A/RFC4	RFC4	-0.00421337	6.32549	0	1	1	-0.026484	6.32549	0	1	1	-0.0313408	6.32549	0	1	1
B9J08_001259	NA	Ortholog(s) have role in Golgi to vacuole transport, actin filament-based process, intracellular sphingolipid homeostasis, positive regulation of macroautophagy, retrograde transport, endosome to Golgi	CR_10710C_A/VPS52	VPS52	0.00551186	6.07509	0	1	1	0.0276386	6.07509	0	1	1	0.0480437	6.07509	0	1	1
B9J08_001260	NA	Ortholog(s) have 3'-5' DNA helicase activity, role in mitochondrial DNA metabolic process, mitochondrial genome maintenance and mitochondrial matrix localization	CR_10720W_A/HMI1	HMI1	0.122749	4.66879	0	1	1	0.0777403	4.66879	0	1	1	-0.124058	4.66879	0	1	1
B9J08_001261	NA	Ortholog(s) have RNA polymerase II C-terminal domain phosphoserine binding activity, role in mRNA 3'-end processing, retrotransposon silencing and Mei2 nuclear dot complex, chromatin, nucleus, site of double-strand break localization	CR_10730C_A	RTT103	-0.0649585	6.56075	0	1	1	-0.0431033	6.56075	0	1	1	-0.0443293	6.56075	0	1	1
B9J08_001262	NA	Ortholog(s) have role in homologous chromosome segregation, meiotic chromosome segregation, protein localization to nucleolar rDNA repeats, rDNA chromatin condensation, spindle attachment to meiosis I kinetochore	CR_10740W_A/CSM1	CSM1	-0.0431412	5.52998	0	1	1	-0.0429719	5.52998	0	1	1	-0.121662	5.52998	0	1	1
B9J08_001263	NA	Has domain(s) with predicted DNA binding activity	CR_10750C_A	YCR087C-A	-0.149988	5.94097	0	1	1	-0.131028	5.94097	0	1	1	-0.301351	5.94097	0	1	1
B9J08_001264	NA	Ortholog(s) have role in mitochondrial cytochrome c oxidase assembly and mitochondrial inner membrane localization	CR_10760C_A	COX16	0.195758	5.28798	0	1	1	0.111014	5.28798	0	1	1	0.378671	5.28798	0	1	1
B9J08_001265	NA	Ortholog(s) have histone binding, histone deacetylase binding, mediator complex binding, phosphatidylinositol-3,5-bisphosphate binding, transcription corepressor activity	C1_00060W_A/TUP1	TUP1	-0.090489	8.53082	0	1	1	-0.0847894	8.53082	0	1	1	-0.086722	8.53082	0	1	1
B9J08_001266	NA	Ortholog(s) have diphosphomevalonate decarboxylase activity and role in ergosterol biosynthetic process, sterol biosynthetic process	C1_00070W_A/MVD	MVD1	0.0914546	7.74066	0	1	1	0.235678	7.74066	0	1	1	0.00458062	7.74066	0	1	1
B9J08_001267	NA	Ortholog(s) have cardiolipin synthase (CMP-forming) activity	C1_00100C_A	CRD1	-0.0234852	5.45418	0	1	1	0.0127768	5.45418	0	1	1	0.0459429	5.45418	0	1	1
B9J08_001268	NA	Protein of unknown function	NA	NA	0.0831281	3.18921	0	1	1	0.116211	3.18921	0	1	1	0.0498409	3.18921	0	1	1
B9J08_001269	NA	Ortholog(s) have role in ascospore formation, ascospore wall assembly, ascospore-type prospore membrane formation and cytosol, prospore membrane localization	C1_00090W_A	SPO73	0.0188643	5.6753	0	1	1	-0.0124849	5.6753	0	1	1	-0.0955673	5.6753	0	1	1
B9J08_001270	NA	Ortholog(s) have DNA-binding transcription activator activity, RNA polymerase II-specific, sequence-specific DNA binding activity	C1_00080C_A/RCA1	CST6	-0.0659353	6.35748	0	1	1	-0.0530918	6.35748	0	1	1	-0.0529544	6.35748	0	1	1
B9J08_001271	NA	Ortholog(s) have unfolded protein binding activity, role in protein folding and chaperonin-containing T-complex localization	C1_00110W_A/CCT8	CCT8	-0.0851747	8.33681	0	1	1	-0.0950945	8.33681	0	1	1	-0.121473	8.33681	0	1	1
B9J08_001272	NA	Ortholog(s) have phosphoribosylanthranilate isomerase activity and role in tryptophan biosynthetic process	C1_00120C_A/TRP1	TRP1	0.116829	6.26711	0	1	1	0.166229	6.26711	0	1	1	0.238269	6.26711	0	1	1
B9J08_001273	NA	Ortholog(s) have role in Golgi to vacuole transport, intracellular sphingolipid homeostasis, retrograde transport, endosome to Golgi and GARP complex, Golgi apparatus localization	C1_00130C_A/VPS53	VPS53	0.120679	6.21441	0	1	1	0.16375	6.21441	0	1	1	0.107239	6.21441	0	1	1
B9J08_001274	NA	Ortholog(s) have role in cytogamy, negative regulation of exit from mitosis and negative regulation of pheromone-dependent signal transduction involved in conjugation with cellular fusion, more	C1_00140W_A/KEL1	KEL1	-0.0146481	7.54207	0	1	1	0.0246596	7.54207	0	1	1	0.104088	7.54207	0	1	1
B9J08_001275	NA	Ortholog(s) have role in ubiquitin-dependent endocytosis and cytoplasmic side of plasma membrane localization	C1_00150C_A/RIM8	RIM8	-0.0464984	7.58279	0	1	1	-0.00345766	7.58279	0	1	1	0.275773	7.58279	0	1	1
B9J08_001276	NA	Ortholog(s) have G-quadruplex DNA binding, RNA binding, nuclear localization sequence binding, single-stranded telomeric DNA binding activity, role in DNA recombination, chromosome organization and nuclear envelope, nucleus localization	C1_00160C_A	NSR1	-0.455133	7.27663	0	0.999859	1	-0.469074	7.27663	0	0.999825	1	-0.865753	7.27663	0	0.878833	1
B9J08_001277	NA	Ortholog(s) have 2-isopropylmalate synthase activity, role in leucine biosynthetic process and cytoplasm, mitochondrion localization	C1_00170W_A/LEU4	LEU4	-0.0532593	7.72533	0	1	1	-0.00804532	7.72533	0	1	1	0.0891508	7.72533	0	1	1
B9J08_001278	NA	Ortholog(s) have RNA binding activity, role in maturation of LSU-rRNA and cytosolic large ribosomal subunit, nucleolus localization	C1_00180W_A/RPL16A	RPL16A	-0.115486	11.0457	0	1	1	-0.0950814	11.0457	0	1	1	-0.191	11.0457	0	1	1
B9J08_001279	NA	Has domain(s) with predicted oxidoreductase activity, oxidoreductase activity, acting on the aldehyde or oxo group of donors, NAD or NADP as acceptor activity	C1_03440C_A	NA	-0.10216	5.05625	0	1	1	-0.156349	5.05625	0	1	1	-0.0119693	5.05625	0	1	1
B9J08_001280	NA	Ortholog(s) have triglyceride lipase activity, role in triglyceride catabolic process and mitochondrion localization	C1_03430W_A	TGL2	-0.0185015	5.532	0	1	1	-0.00267674	5.532	0	1	1	0.0759618	5.532	0	1	1
B9J08_001281	NA	Ortholog(s) have oxidoreductase activity, acting on paired donors, with incorporation or reduction of molecular oxygen, reduced flavin or flavoprotein as one donor, and incorporation of one atom of oxygen activity	C1_03550C_A/COQ6	COQ6	0.0986888	8.88643	0	1	1	0.114711	8.88643	0	1	1	0.253548	8.88643	0	1	1
B9J08_001282	NA	Ortholog(s) have acetyltransferase activator activity, histone binding, histone chaperone activity and role in double-strand break repair via nonhomologous end joining, nucleosome assembly	CR_05890C_A/VPS75	VPS75	-0.0333174	6.14603	0	1	1	-0.0849416	6.14603	0	1	1	-0.208829	6.14603	0	1	1
B9J08_001283	NA	Ortholog(s) have RNA polymerase I activity and role in nucleolar large rRNA transcription by RNA polymerase I, transcription by RNA polymerase I, transcription elongation by RNA polymerase I	C2_01070W_A	RPA49	-0.27139	6.6723	0	0.999999	1	-0.274074	6.6723	0	0.999999	1	-0.59231	6.6723	0	0.999821	1
B9J08_001284	NA	Has domain(s) with predicted O-acyltransferase activity and role in lipid metabolic process	NA	YJR098C	0.147097	7.08456	0	1	1	0.14526	7.08456	0	1	1	0.200281	7.08456	0	1	1
B9J08_001285	NA	Has domain(s) with predicted DNA-binding transcription factor activity, RNA polymerase II-specific, zinc ion binding activity and role in regulation of DNA-templated transcription	NA	NA	0.133221	5.63458	0	1	1	0.161389	5.63458	0	1	1	0.302001	5.63458	0	1	1
B9J08_001286	NA	Ortholog(s) have ATP binding, ATPase, metallopeptidase activity, role in protein-containing complex assembly, signal peptide processing and m-AAA complex, mitochondrial inner boundary membrane, mitochondrial inner membrane localization	C2_00700W_A	YTA12	-0.0449598	7.99633	0	1	1	-0.0138965	7.99633	0	1	1	0.0470637	7.99633	0	1	1
B9J08_001287	NA	Protein of unknown function	NA	NA	0.130834	3.64776	0	1	1	0.162702	3.64776	0	1	1	0.251188	3.64776	0	0.999999	1
B9J08_001288	NA	Ortholog(s) have role in chromatin remodeling, nucleosome disassembly, transcription elongation by RNA polymerase II and RSC-type complex localization	C2_00710W_A/NPL6	NPL6	-0.00420721	6.80786	0	1	1	-0.081602	6.80786	0	1	1	-0.142946	6.80786	0	1	1
B9J08_001289	NA	Ortholog of C. albicans SC5314 : C2_00720C_A/FGR15, C. dubliniensis CD36 : Cd36_15660, C. parapsilosis CDC317 : CPAR2_213110 and Candida tenuis NRRL Y-1498 : CANTEDRAFT_106277	C2_00720C_A/FGR15	NA	0.105931	6.38929	0	1	1	0.155224	6.38929	0	1	1	0.34817	6.38929	0	1	1
B9J08_001290	NA	Ortholog of C. albicans SC5314 : C2_00730C_A, C. dubliniensis CD36 : Cd36_15670, C. parapsilosis CDC317 : CPAR2_213100 and Candida tenuis NRRL Y-1498 : CANTEDRAFT_135034	C2_00730C_A	NA	-0.0563264	6.16453	0	1	1	-0.0524709	6.16453	0	1	1	-0.0109079	6.16453	0	1	1
B9J08_001291	NA	Ortholog(s) have sterol esterase activity, role in cellular lipid metabolic process, sterol metabolic process and lipid droplet, membrane localization	C2_00740C_A	TGL1	0.169949	5.88741	0	1	1	0.135451	5.88741	0	1	1	0.187892	5.88741	0	1	1
B9J08_001292	SOD4	Copper-containing superoxide dismutase, induced during iron starvation	C2_00660C_A/SOD4	NA	0.108105	4.35141	0	0.999991	1	0.0250042	4.35141	0	0.999998	1	-0.310766	4.35141	0	0.999822	1
B9J08_001293	NA	Has domain(s) with predicted oligopeptide transmembrane transporter activity and role in transmembrane transport	C4_01320C_A/OPT6	NA	0.144635	5.49721	0	1	1	0.217217	5.49721	0	1	1	0.139292	5.49721	0	1	1
B9J08_001294	NA	Protein of unknown function	NA	NA	0.0620634	2.02893	0	1	1	-0.0682741	2.02893	0	1	1	-0.186325	2.02893	0	1	1
B9J08_001295	NA	Ortholog(s) have DNA endonuclease activity, DNA exonuclease activity, RNA endonuclease activity, RNA nuclease activity, single-stranded DNA endodeoxyribonuclease activity	C5_00280C_A	NUC1	-0.147134	6.71061	0	1	1	-0.182766	6.71061	0	1	1	-0.271967	6.71061	0	1	1
B9J08_001296	NA	Ortholog(s) have (3R)-hydroxyacyl-[acyl-carrier-protein] dehydratase activity, [acyl-carrier-protein] S-acetyltransferase activity and [acyl-carrier-protein] S-malonyltransferase activity, more	C5_00190C_A/FAS1	FAS1	-0.0258991	11.5108	0	1	1	-0.00276636	11.5108	0	1	1	-0.0572539	11.5108	0	1	1
B9J08_001297	NA	Ortholog(s) have 2 iron, 2 sulfur cluster binding, ATPase, diphosphoinositol-pentakisphosphate kinase activity, inositol heptakisphosphate kinase activity and inositol hexakisphosphate 1-kinase activity, more	C5_00180W_A/VIP1	VIP1	0.0179271	7.39949	0	1	1	0.0245097	7.39949	0	1	1	0.102216	7.39949	0	1	1
B9J08_001298	NA	Ortholog(s) have ribose phosphate diphosphokinase activity, role in 5-phosphoribose 1-diphosphate biosynthetic process, fungal-type cell wall organization and cytoplasm, ribose phosphate diphosphokinase complex localization	C5_00260W_A	PRS1	-0.289424	7.11013	0	1	1	-0.315187	7.11013	0	1	1	-0.52222	7.11013	0	0.999997	1
B9J08_001299	NA	Ortholog(s) have role in microtubule-based process	C5_00250C_A	BER1	-0.229167	3.836	0	1	1	-0.184345	3.836	0	1	1	-0.203665	3.836	0	1	1
B9J08_001300	NA	Ortholog(s) have DNA-binding transcription activator activity, RNA polymerase II-specific, DNA-binding transcription factor activity and RNA polymerase II cis-regulatory region sequence-specific DNA binding, more	C5_00240W_A/SKN7	SKN7	0.0079795	6.75713	0	1	1	0.0197064	6.75713	0	1	1	0.0500417	6.75713	0	1	1
B9J08_001301	NA	Ortholog(s) have Glc2Man9GlcNAc2 oligosaccharide glucosidase activity, glucan 1,3-alpha-glucosidase activity and role in N-glycan processing, endoplasmic reticulum mannose trimming, fungal-type cell wall beta-glucan biosynthetic process	C5_00220W_A/ROT2	ROT2	0.0450319	7.18533	0	1	1	0.0234137	7.18533	0	1	1	-0.156914	7.18533	0	1	1
B9J08_001302	NA	Ortholog(s) have DNA replication origin binding, ubiquitin protein ligase activity	C5_00210C_A/BRE1	BRE1	-0.0184504	6.48064	0	1	1	-0.0127122	6.48064	0	1	1	-0.179827	6.48064	0	1	1
B9J08_001303	NA	Ortholog(s) have TFIID-class transcription factor complex binding, chromatin binding, core promoter sequence-specific DNA binding, lysine-acetylated histone binding activity	C5_00200C_A/BDF1	BDF1	0.0279477	7.99734	0	1	1	0.121982	7.99734	0	1	1	0.339915	7.99734	0	1	1
B9J08_001304	NA	Ortholog(s) have tRNA dihydrouridine synthase activity and role in tRNA modification	C5_00290W_A/DUS4	DUS4	-0.122117	5.57199	0	1	1	-0.110109	5.57199	0	1	1	-0.0364522	5.57199	0	1	1
B9J08_001305	NA	Ortholog(s) have ATPase, DNA/DNA annealing activity, chromatin binding, double-stranded DNA binding, single-stranded DNA binding activity	C5_00300C_A/SMC4	SMC4	0.0196164	6.1664	0	1	1	0.0313993	6.1664	0	1	1	0.17369	6.1664	0	1	1
B9J08_001306	NA	Ortholog of C. albicans SC5314 : C5_00310C_A, C. dubliniensis CD36 : Cd36_50340, C. parapsilosis CDC317 : CPAR2_304180 and Candida tenuis NRRL Y-1498 : CANTEDRAFT_114537	C5_00310C_A	NA	-0.325591	5.54801	0	0.999999	1	-0.248635	5.54801	0	1	1	-0.478249	5.54801	0	0.999988	1
B9J08_001307	NA	Ortholog(s) have role in fermentation, phospholipid homeostasis, protein maturation	C5_00330C_A	CSF1	-0.159694	5.37611	0	1	1	-0.0834632	5.37611	0	1	1	-0.0464628	5.37611	0	1	1
B9J08_001308	NA	Ortholog of C. albicans SC5314 : C5_00340W_A/EIP1, C. dubliniensis CD36 : Cd36_50370, C. parapsilosis CDC317 : CPAR2_304150 and Candida tenuis NRRL Y-1498 : CANTEDRAFT_135060	C5_00340W_A/EIP1	NA	-0.027566	5.55478	0	1	1	0.0152398	5.55478	0	1	1	0.0269194	5.55478	0	1	1
B9J08_001309	NA	Ortholog(s) have ATPase activator activity, role in protein import into mitochondrial matrix and mitochondrial outer membrane localization	C5_00350C_A	XDJ1	-0.100339	6.49914	0	1	1	-0.142591	6.49914	0	1	1	-0.216073	6.49914	0	1	1
B9J08_001311	NA	Ortholog(s) have actin filament binding, actin filament debranching activity, actin filament severing activity, actin monomer binding activity	C5_00370W_A/COF1	COF1	0.106472	9.20722	0	1	1	0.0984394	9.20722	0	1	1	0.208142	9.20722	0	1	1
B9J08_001312	NA	Ortholog of C. albicans SC5314 : C5_00380W_A, C. dubliniensis CD36 : Cd36_50400, C. parapsilosis CDC317 : CPAR2_304120 and Candida tenuis NRRL Y-1498 : CANTEDRAFT_130646	C5_00380W_A	NA	0.130397	4.34731	0	1	1	0.0948851	4.34731	0	1	1	0.191193	4.34731	0	1	1
B9J08_001313	NA	Ortholog of C. albicans SC5314 : C5_00390C_A, C. dubliniensis CD36 : Cd36_50410, C. parapsilosis CDC317 : CPAR2_304110, Candida albicans WO-1 : CAWG_04433 and Candida metapsilosis : CMET_1104	C5_00390C_A	NA	0.348185	9.49902	0	0.999999	1	0.398931	9.49902	0	0.999998	1	0.640913	9.49902	0	0.999784	1
B9J08_001314	NA	Ortholog of C. albicans SC5314 : C5_00400C_A, C. dubliniensis CD36 : Cd36_50420, C. parapsilosis CDC317 : CPAR2_304100 and Candida tenuis NRRL Y-1498 : CANTEDRAFT_98299	C5_00400C_A	NA	-0.0832924	6.88346	0	1	1	-0.00708059	6.88346	0	1	1	-0.0981244	6.88346	0	1	1
B9J08_001315	NA	Ortholog(s) have allantoicase activity and role in allantoin catabolic process	C2_00630C_A	DAL2	-0.0409271	5.44124	0	1	1	-0.0806249	5.44124	0	1	1	-0.215442	5.44124	0	1	1
B9J08_001316	NA	Ortholog(s) have protein-lysine N-methyltransferase activity and role in peptidyl-lysine trimethylation	C2_00620C_A	EFM3	0.000273806	5.30013	0	1	1	0.0270412	5.30013	0	1	1	0.157524	5.30013	0	1	1
B9J08_001317	NA	Ortholog of Candida tenuis NRRL Y-1498 : CANTEDRAFT_116538, Debaryomyces hansenii CBS767 : DEHA2D11440g and Candida guilliermondii ATCC 6260 : PGUG_04539	NA	NA	0.15691	5.51672	0	1	1	0.166122	5.51672	0	1	1	0.397459	5.51672	0	0.999999	1
B9J08_001318	NA	Ortholog(s) have guanyl-nucleotide exchange factor activity, role in endoplasmic reticulum to Golgi vesicle-mediated transport and TRAPPI protein complex, TRAPPII protein complex, TRAPPIII protein complex localization	C3_03060W_A	BET5	0.111799	4.6472	0	1	1	0.00620581	4.6472	0	1	1	-0.0423042	4.6472	0	1	1
B9J08_001319	NA	Has domain(s) with predicted transmembrane transporter activity and role in transmembrane transport	C3_03070W_A	NA	0.133528	6.5901	0	1	1	0.309491	6.5901	0	1	1	-0.0118614	6.5901	0	1	1
B9J08_001320	NA	Ortholog(s) have transcription coactivator activity, transcription coregulator activity, role in chromatin organization, transcription by RNA polymerase II and SAGA complex, SLIK (SAGA-like) complex localization	C3_03100C_A	HFI1	-0.0184682	5.61619	0	1	1	-0.0541961	5.61619	0	1	1	-0.24929	5.61619	0	1	1
B9J08_001321	NA	Ortholog of C. albicans SC5314 : C3_03090W_A/USO5, C. dubliniensis CD36 : Cd36_83070, C. parapsilosis CDC317 : CPAR2_103370 and Candida tenuis NRRL Y-1498 : CANTEDRAFT_116534	C3_03090W_A/USO5	NA	-0.0159252	5.14822	0	1	1	0.00981648	5.14822	0	1	1	0.0229555	5.14822	0	1	1
B9J08_001322	NA	Ortholog(s) have oxidoreductase activity, acting on NAD(P)H, heme protein as acceptor activity, role in heme A biosynthetic process, iron-sulfur cluster assembly, ubiquinone biosynthetic process and mitochondrial matrix localization	C3_03390C_A/YAH1	YAH1	-0.186406	6.05034	0	1	1	-0.234197	6.05034	0	1	1	-0.37219	6.05034	0	1	1
B9J08_001323	NA	Ortholog(s) have SNAP receptor activity and role in Golgi to vacuole transport, intra-Golgi vesicle-mediated transport, macroautophagy, vacuole fusion, non-autophagic, vesicle fusion	C3_03400C_A/VTI1	VTI1	0.126328	6.57021	0	1	1	0.093773	6.57021	0	1	1	0.20154	6.57021	0	1	1
B9J08_001324	NA	Has domain(s) with predicted Glc3Man9GlcNAc2 oligosaccharide glucosidase activity and role in carbohydrate metabolic process, oligosaccharide metabolic process	C3_03410C_A	YMR196W	0.244173	8.45419	0	1	1	0.227839	8.45419	0	1	1	0.342594	8.45419	0	1	1
B9J08_001325	NA	Has domain(s) with predicted oxidoreductase activity	CR_07170W_A	NA	0.294019	6.37687	0	0.999999	1	0.233042	6.37687	0	1	1	0.271396	6.37687	0	0.999999	1
B9J08_001328	NA	Has domain(s) with predicted RNA binding, nucleic acid binding, peptidyl-prolyl cis-trans isomerase activity and role in protein peptidyl-prolyl isomerization	NA	NA	0.15043	4.82484	0	1	1	0.222933	4.82484	0	1	1	0.0636757	4.82484	0	1	1
B9J08_001329	NA	Ortholog(s) have mRNA binding, single-stranded DNA binding, translation regulator activity, role in positive regulation of cytoplasmic translation and P-body, cytoplasmic stress granule localization	C5_01910W_A/GIS2	GIS2	-0.12345	8.50927	0	1	1	0.00644789	8.50927	0	1	1	-0.024329	8.50927	0	1	1
B9J08_001330	NA	Ortholog(s) have 2-amino-4-hydroxy-6-hydroxymethyldihydropteridine diphosphokinase activity, dihydroneopterin aldolase activity, dihydropteroate synthase activity and role in tetrahydrofolate biosynthetic process	C5_00770C_A/FOL1	FOL1	-0.15178	6.66163	0	1	1	-0.148692	6.66163	0	1	1	-0.198001	6.66163	0	1	1
B9J08_001331	NA	Ortholog of S. cerevisiae : RTC4, C. albicans SC5314 : C5_00780C_A, C. glabrata CBS138 : CAGL0J07876g, C. dubliniensis CD36 : Cd36_51500 and C. parapsilosis CDC317 : CPAR2_303380	C5_00780C_A	RTC4	-0.0359509	5.19998	0	1	1	-0.0900969	5.19998	0	1	1	-0.220935	5.19998	0	1	1
B9J08_001332	NA	Ortholog(s) have DNA-binding transcription factor activity, sequence-specific DNA binding activity	C4_05680W_A/PHO4	PHO4	-0.0530302	6.53928	0	1	1	-0.0800748	6.53928	0	1	1	-0.132264	6.53928	0	1	1
B9J08_001335	NA	Ortholog(s) have mitochondrial ribosome binding activity, role in protein insertion into mitochondrial inner membrane from matrix and mitochondrial inner membrane localization	C1_05210C_A	MRX15	-0.0740014	6.5694	0	1	1	-0.0437247	6.5694	0	1	1	-0.0263354	6.5694	0	1	1
B9J08_001336	NA	Has domain(s) with predicted RNA binding, nucleic acid binding activity	C1_05220C_A	NA	0.0236331	4.94937	0	1	1	0.0213722	4.94937	0	1	1	0.106605	4.94937	0	1	1
B9J08_001337	NA	Ortholog(s) have RNA polymerase III activity, role in tRNA transcription by RNA polymerase III, transcription initiation at RNA polymerase III promoter and RNA polymerase III complex, chromatin localization	C1_05230W_A	RPC25	-0.147153	5.38582	0	1	1	-0.101096	5.38582	0	1	1	-0.117419	5.38582	0	1	1
B9J08_001338	NA	Ortholog(s) have ubiquitin protein ligase binding activity	C1_05240C_A/RPT1	RPT1	-0.0432098	7.68065	0	1	1	-0.072637	7.68065	0	1	1	-0.0812583	7.68065	0	1	1
B9J08_001339	NA	Protein of unknown function	NA	NA	1.2383	5.49922	1.71659	0.0562095	1	1.17426	5.49922	1.25084	0.117731	1	1.01418	5.49922	0.10033	0.460892	1
B9J08_001340	NA	Ortholog(s) have cytoskeletal protein binding, lipid binding activity	C7_00020C_A/RVS161	RVS161	0.136762	8.47795	0	1	1	0.165691	8.47795	0	1	1	0.262489	8.47795	0	1	1
B9J08_001341	NA	Protein of unknown function	NA	NA	0.0286012	4.25117	0	1	1	0.0647585	4.25117	0	1	1	0.151711	4.25117	0	1	1
B9J08_001342	NA	Ortholog of C. albicans SC5314 : C7_00040C_A, C. dubliniensis CD36 : Cd36_70250, C. parapsilosis CDC317 : CPAR2_300060 and Candida tenuis NRRL Y-1498 : cten_CGOB_00025	C7_00040C_A	NA	0.0607253	4.6032	0	1	1	0.066149	4.6032	0	1	1	0.0424755	4.6032	0	1	1
B9J08_001343	NA	Ortholog(s) have 5'-3' DNA helicase activity, ATP-dependent activity, acting on DNA, damaged DNA binding activity	C7_00050C_A/RAD3	RAD3	-0.0993383	5.51828	0	1	1	-0.0313289	5.51828	0	1	1	-0.0644919	5.51828	0	1	1
B9J08_001344	NA	Has domain(s) with predicted ATP binding, adenylate kinase activity, nucleobase-containing compound kinase activity and role in nucleobase-containing compound metabolic process	NA	NA	0.0316844	2.89424	0	1	1	-0.110458	2.89424	0	1	1	-0.0945294	2.89424	0	1	1
B9J08_001345	NA	Ortholog(s) have nucleoside triphosphate adenylate kinase activity, role in nucleotide metabolic process and mitochondrial inner membrane, mitochondrial matrix localization	C7_00060C_A	ADK2	0.0980426	5.90993	0	1	1	0.0392868	5.90993	0	1	1	0.143671	5.90993	0	1	1
B9J08_001346	NA	Ortholog(s) have RNA binding, RNA polymerase II C-terminal domain phosphoserine binding, RNA polymerase II-specific DNA-binding transcription factor binding, transcription coregulator activity	C7_00070C_A	LEO1	-0.142811	6.36912	0	1	1	-0.190199	6.36912	0	1	1	-0.324967	6.36912	0	1	1
B9J08_001347	NA	Ortholog(s) have GTPase activator activity	C7_00080C_A/SAC7	SAC7	0.0888382	6.91734	0	1	1	0.0964349	6.91734	0	1	1	0.267986	6.91734	0	1	1
B9J08_001348	NA	Ortholog(s) have histone H3S10 kinase activity, protein kinase activity, protein serine/threonine kinase activity	C6_02320C_A/IPL1	IPL1	0.145951	5.36558	0	1	1	0.225994	5.36558	0	1	1	0.793414	5.36558	0	0.992126	1
B9J08_001349	NA	Ortholog(s) have enzyme activator activity, histone acetyltransferase activity, structural molecule activity	C6_02310W_A	SGF73	0.0997561	6.47115	0	1	1	0.061492	6.47115	0	1	1	0.0955624	6.47115	0	1	1
B9J08_001350	NA	Ortholog of C. albicans SC5314 : C1_14520W_A, C. dubliniensis CD36 : Cd36_70220, C. parapsilosis CDC317 : CPAR2_808740 and Candida tenuis NRRL Y-1498 : CANTEDRAFT_95761	C1_14520W_A	NA	0.0711841	8.24302	0	1	1	0.149971	8.24302	0	1	1	0.333223	8.24302	0	0.999999	1
B9J08_001351	NA	Ortholog(s) have cytochrome-c oxidase activity and role in mitochondrial cytochrome c oxidase assembly, mitochondrial electron transport, cytochrome c to oxygen	C1_08610C_A	RCF2	0.0406776	11.1999	0	1	1	0.206792	11.1999	0	1	1	0.409453	11.1999	0	1	1
B9J08_001352	NA	Ortholog(s) have role in peroxisome organization and peroxisomal membrane localization	C1_11010C_A	PEX32	0.131766	5.24613	0	1	1	0.160008	5.24613	0	1	1	0.114045	5.24613	0	1	1
B9J08_001353	NA	Ortholog(s) have role in rRNA processing, ribosome biogenesis and nucleolus localization	C1_11000C_A	CGR1	-0.189843	4.34646	0	0.999989	1	-0.374314	4.34646	0	0.999864	1	-0.644913	4.34646	0	0.991377	1
B9J08_001354	NA	Ortholog(s) have DNA binding, bending, RNA polymerase I general transcription initiation factor binding and RNA polymerase II core promoter sequence-specific DNA binding, more	C1_10660W_A/TBP1	SPT15	0.0350247	6.57419	0	1	1	0.217402	6.57419	0	1	1	0.455856	6.57419	0	1	1
B9J08_001355	NA	Ortholog(s) have 3'-5' exonuclease activity, DNA-(apurinic or apyrimidinic site) endonuclease activity, double-stranded DNA 3'-5' DNA exonuclease activity, phosphodiesterase I activity, phosphoric diester hydrolase activity	C1_10650W_A/APN2	APN2	0.0202262	4.90033	0	1	1	0.015446	4.90033	0	1	1	-0.00435961	4.90033	0	1	1
B9J08_001356	PEA2	Ortholog(s) have myosin V binding activity	C1_10640C_A/PEA2	PEA2	-0.0761178	6.1089	0	1	1	-0.124801	6.1089	0	1	1	-0.234726	6.1089	0	1	1
B9J08_001357	NA	Has domain(s) with predicted role in mitotic sister chromatid cohesion	C1_10630C_A	NA	-0.00587667	5.61433	0	1	1	-0.00712525	5.61433	0	1	1	-0.0480967	5.61433	0	1	1
B9J08_001358	NA	Ortholog(s) have pseudouridine synthase activity, role in box H/ACA RNA 3'-end processing, mRNA pseudouridine synthesis, rRNA processing, rRNA pseudouridine synthesis, snRNA pseudouridine synthesis and box H/ACA snoRNP complex localization	C1_10620W_A	CBF5	-0.248045	8.76217	0	1	1	-0.203429	8.76217	0	1	1	-0.465897	8.76217	0	0.999998	1
B9J08_001359	NA	Ortholog(s) have ubiquitin binding activity and role in ATP export, late endosome to vacuole transport, negative regulation of protein polyubiquitination, protein targeting to membrane, protein targeting to vacuole, reticulophagy	C1_10760W_A/VPS23	STP22	0.0835079	5.85141	0	1	1	0.0645114	5.85141	0	1	1	0.151242	5.85141	0	1	1
B9J08_001360	NA	Ortholog(s) have ATPase-coupled ion transmembrane transporter activity and role in cell wall mannoprotein biosynthetic process, protein-containing complex assembly, transmembrane transport, vacuolar acidification	C1_10750C_A	VMA9	0.0226054	4.65125	0	1	1	0.017237	4.65125	0	1	1	-0.0512525	4.65125	0	1	1
B9J08_001361	NA	Protein of unknown function	NA	NA	0.0260881	0.619015	0	0.999994	1	0.598496	0.619015	0	0.992123	1	1.00795	0.619015	0.05698	0.477748	1
B9J08_001362	NA	Ortholog(s) have L-leucine transmembrane transporter activity, amino acid transmembrane transporter activity and role in amino acid transport, leucine import across plasma membrane, transmembrane transport	C4_04840C_A/AGP3	AGP3	-0.429977	3.12155	0	0.999459	1	-0.771233	3.12155	0	0.935795	1	-1.05142	3.12155	-0.341832	0.369274	1
B9J08_001363	NA	Ortholog(s) have ATP-dependent activity, acting on RNA, RNA helicase activity and role in endonucleolytic cleavage in ITS1 upstream of 5.8S rRNA from tricistronic rRNA transcript (SSU-rRNA, 5.8S rRNA, LSU-rRNA)	C1_10030W_A/DBP3	DBP3	-0.281379	7.20159	0	1	1	-0.193534	7.20159	0	1	1	-0.57872	7.20159	0	0.999939	1
B9J08_001364	NA	Has domain(s) with predicted heme binding, iron ion binding, monooxygenase activity, oxidoreductase activity, acting on paired donors, with incorporation or reduction of molecular oxygen activity	C4_07040W_A	NA	0.0536773	4.42844	0	0.999999	1	-0.0267954	4.42844	0	1	1	0.532205	4.42844	0	0.999433	1
B9J08_001365	NA	Ortholog(s) have protein-disulfide reductase activity, thiol oxidase activity, role in protein folding in endoplasmic reticulum and endoplasmic reticulum, endoplasmic reticulum membrane localization	C1_10040W_A/ERO1	ERO1	0.0322976	8.37329	0	1	1	-0.00538494	8.37329	0	1	1	0.288602	8.37329	0	0.999999	1
B9J08_001366	NA	Ortholog of C. albicans SC5314 : C1_09080C_A/PGA6, C. dubliniensis CD36 : Cd36_08570, C. parapsilosis CDC317 : CPAR2_700870/PGA6 and Debaryomyces hansenii CBS767 : DEHA2A03498g	C1_09080C_A/PGA6	NA	-0.14083	8.50735	0	1	1	-0.265179	8.50735	0	0.999999	1	-0.368125	8.50735	0	0.999997	1
B9J08_001367	NA	Ortholog(s) have transcription coregulator activity, role in regulation of arginine metabolic process and nucleus localization	C1_09090C_A/ARG81	ARG81	-0.0846389	4.5777	0	1	1	-0.128285	4.5777	0	1	1	-0.0763748	4.5777	0	1	1
B9J08_001368	NA	Ortholog(s) have glycerone kinase activity and role in glycerol metabolic process, glycerol to glycerone phosphate metabolic process	C1_09190C_A/DAK2	DAK2	0.0295308	7.22922	0	1	1	-0.00232057	7.22922	0	1	1	0.00317517	7.22922	0	1	1
B9J08_001369	NA	Ortholog of C. parapsilosis CDC317 : CPAR2_700920, Debaryomyces hansenii CBS767 : DEHA2A03564g, Pichia stipitis Pignal : PICST_43699 and Candida guilliermondii ATCC 6260 : PGUG_00227	NA	NA	0.135882	3.30371	0	0.999997	1	0.142611	3.30371	0	0.999997	1	0.226754	3.30371	0	0.99999	1
B9J08_001370	NA	Protein of unknown function	NA	NA	0.345042	-0.0228005	0	0.985019	1	0.00843466	-0.0228005	0	0.999799	1	0.323687	-0.0228005	0	0.985617	1
B9J08_001371	NA	Ortholog(s) have RNA polymerase II cis-regulatory region sequence-specific DNA binding activity	C1_09180W_A/LYS143	LYS14	-0.0497913	5.00791	0	1	1	-0.125375	5.00791	0	1	1	-0.275776	5.00791	0	1	1
B9J08_001372	NA	Has domain(s) with predicted heme binding, iron ion binding, monooxygenase activity, oxidoreductase activity, acting on paired donors, with incorporation or reduction of molecular oxygen activity	C4_04360W_A	NA	0.0445196	5.02195	0	1	1	0.197097	5.02195	0	1	1	0.429638	5.02195	0	1	1
B9J08_001373	NA	Ortholog(s) have enzyme activator activity, role in positive regulation of phosphatidylinositol biosynthetic process, protein localization to vacuolar membrane and PAS complex, fungal-type vacuole membrane, membrane localization	C4_04370C_A/VAC7	VAC7	0.00103555	6.9957	0	1	1	-0.0547549	6.9957	0	1	1	-0.0326233	6.9957	0	1	1
B9J08_001374	NA	Ortholog(s) have 6-phosphofructo-2-kinase activity and role in fructose 2,6-bisphosphate metabolic process	C1_08950W_A/PFK26	PFK26	0.0830324	6.92136	0	1	1	0.100008	6.92136	0	1	1	0.157402	6.92136	0	1	1
B9J08_001375	NA	Ortholog(s) have protein-L-histidine N-tele-methyltransferase activity and role in peptidyl-histidine methylation, to form tele-methylhistidine, positive regulation of translational fidelity, ribosomal large subunit assembly	C1_09040C_A	HPM1	-0.0751318	5.74122	0	1	1	0.0303024	5.74122	0	1	1	0.0496308	5.74122	0	1	1
B9J08_001376	NA	Ortholog(s) have nuclear export signal receptor activity, role in protein export from nucleus, tRNA re-export from nucleus and cytoplasm, nucleus localization	C4_03280W_A/MSN5	MSN5	0.0229971	7.3731	0	1	1	0.0983391	7.3731	0	1	1	0.21588	7.3731	0	1	1
B9J08_001377	NA	Ortholog(s) have rRNA primary transcript binding activity	C4_03270W_A/RPF1	RPF1	-0.253714	5.95505	0	1	1	-0.246222	5.95505	0	1	1	-0.249954	5.95505	0	1	1
B9J08_001378	NA	Ortholog(s) have RNA polymerase II general transcription initiation factor activity, phosphatidylinositol-3-phosphate binding, phosphatidylinositol-5-phosphate binding activity	C4_04120C_A	TFB1	-0.0069674	5.68355	0	1	1	-0.0249821	5.68355	0	1	1	0.0201466	5.68355	0	1	1
B9J08_001379	NA	Ortholog(s) have (3R)-hydroxyacyl-[acyl-carrier-protein] dehydratase activity and mitochondrion localization	C4_03200C_A	HTD2	-0.0508152	4.2237	0	1	1	-0.115506	4.2237	0	1	1	-0.149424	4.2237	0	1	1
B9J08_001380	NA	Has domain(s) with predicted RNA binding, ribonuclease T2 activity	C4_03100W_A/RBT7	NA	0.0186193	4.96079	0	1	1	0.0377708	4.96079	0	1	1	0.0681818	4.96079	0	1	1
B9J08_001381	NA	Ortholog(s) have oxidoreductase activity, acting on a sulfur group of donors, oxygen as acceptor, superoxide dismutase activity	C4_02320C_A/SOD1	SOD1	0.081004	8.38394	0	1	1	0.0394316	8.38394	0	1	1	0.255354	8.38394	0	1	1
B9J08_001382	NA	Ortholog(s) have endopeptidase inhibitor activity and role in vacuole fusion, non-autophagic	C4_02340W_A	YHR138C	0.181042	5.5161	0	1	1	0.0529074	5.5161	0	1	1	0.374076	5.5161	0	0.999993	1
B9J08_001383	NA	Ortholog(s) have alpha-mannosidase activity, mannosyl-oligosaccharide 1,2-alpha-mannosidase activity and role in mannose catabolic process, oligosaccharide catabolic process	C4_02360W_A/AMS1	AMS1	0.610824	5.42752	0	0.999994	1	0.499444	5.42752	0	1	1	0.345301	5.42752	0	1	1
B9J08_001384	NA	Ortholog(s) have 5.8S rRNA binding, guanyl-nucleotide exchange factor activity, large ribosomal subunit rRNA binding, rRNA primary transcript binding, small ribosomal subunit rRNA binding activity and role in cytosolic ribosome assembly	C4_02880C_A	SDO1	-0.0422867	5.10079	0	1	1	-0.127464	5.10079	0	1	1	-0.261723	5.10079	0	1	1
B9J08_001385	NA	Ortholog(s) have ribosome binding activity and role in 'de novo' cotranslational protein folding, rRNA processing, regulation of translational fidelity, ribosomal subunit export from nucleus, translational frameshifting	C4_02870C_A/ZUO1	ZUO1	-0.441992	7.29343	0	0.997936	1	-0.444881	7.29343	0	0.997864	1	-1.08193	7.29343	-0.507191	0.310728	1
B9J08_001386	NA	Ortholog(s) have enzyme activator activity and role in chromosome segregation	C4_02860W_A	GLC8	0.191739	7.20558	0	1	1	0.161297	7.20558	0	1	1	0.381083	7.20558	0	1	1
B9J08_001387	NA	Ortholog(s) have GTPase activity	C4_01890C_A/ARL1	ARL1	0.0852407	6.55099	0	1	1	0.107073	6.55099	0	1	1	0.141019	6.55099	0	1	1
B9J08_001388	NA	Ortholog(s) have prephenate dehydrogenase (NAD+) activity and role in tyrosine biosynthetic process, tyrosine metabolic process	C4_01880W_A/TYR1	TYR1	0.115547	6.81123	0	1	1	0.137759	6.81123	0	1	1	0.230604	6.81123	0	1	1
B9J08_001389	NA	Ortholog(s) have phosphomevalonate kinase activity	C4_01870C_A/ERG8	ERG8	0.219951	8.30577	0	1	1	0.276934	8.30577	0	1	1	0.541675	8.30577	0	1	1
B9J08_001390	NA	Ortholog of C. albicans SC5314 : C4_01860C_A, C. dubliniensis CD36 : Cd36_41750, Candida tenuis NRRL Y-1498 : CANTEDRAFT_123705 and Debaryomyces hansenii CBS767 : DEHA2G18370g	C4_01860C_A	NA	0.170825	4.57749	0	1	1	0.193102	4.57749	0	1	1	-0.0409652	4.57749	0	1	1
B9J08_001391	NA	Ortholog(s) have GTPase activating protein binding, cAMP-dependent protein kinase inhibitor activity	C4_02150C_A	GPB1	0.173889	7.2621	0	1	1	0.251409	7.2621	0	1	1	0.385209	7.2621	0	1	1
B9J08_001392	NA	Ortholog(s) have protein carrier activity, unfolded protein binding activity, role in protein insertion into mitochondrial inner membrane and mitochondrial intermembrane space protein transporter complex localization	C4_02140C_A/TIM10	TIM10	-0.162067	6.34569	0	0.999998	1	-0.128869	6.34569	0	0.999999	1	-0.473464	6.34569	0	0.999827	1
B9J08_001393	NA	Ortholog(s) have holocytochrome-c synthase activity, role in cytochrome c-heme linkage and mitochondrial intermembrane space localization	C4_02130W_A/CYT2	CYT2	-0.0606221	5.76851	0	1	1	-0.0781259	5.76851	0	1	1	-0.125711	5.76851	0	1	1
B9J08_001394	NA	Ortholog(s) have COPII receptor activity, role in endoplasmic reticulum to Golgi vesicle-mediated transport and COPII-coated ER to Golgi transport vesicle localization	C4_02120W_A/ERV29	ERV29	0.137181	7.26895	0	1	1	0.177574	7.26895	0	1	1	0.174925	7.26895	0	1	1
B9J08_001396	NA	Ortholog(s) have role in U1 snRNA 3'-end processing, U4 snRNA 3'-end processing and U5 snRNA 3'-end processing, more	C4_02090C_A	SKI6	-0.169858	5.41209	0	1	1	-0.202117	5.41209	0	1	1	-0.312457	5.41209	0	1	1
B9J08_001397	NA	Ortholog(s) have mannosyltransferase activity, role in GPI anchor biosynthetic process, fungal-type cell wall organization and glycosylphosphatidylinositol-mannosyltransferase I complex localization	C4_02100C_A/GPI14	GPI14	0.0726413	5.35073	0	1	1	0.0608943	5.35073	0	1	1	0.0881932	5.35073	0	1	1
B9J08_001398	NA	Ortholog of C. albicans SC5314 : C4_02110W_A, C. dubliniensis CD36 : Cd36_42000, C. parapsilosis CDC317 : CPAR2_400670 and Candida tenuis NRRL Y-1498 : CANTEDRAFT_130885	C4_02110W_A	NA	0.139989	5.59995	0	1	1	0.0724596	5.59995	0	1	1	0.101643	5.59995	0	1	1
B9J08_001399	NA	Ortholog of C. albicans SC5314 : C4_02080W_A, C. dubliniensis CD36 : Cd36_41970, Candida tenuis NRRL Y-1498 : CANTEDRAFT_114740 and Debaryomyces hansenii CBS767 : DEHA2G18260g	C4_02080W_A	NA	-0.137712	4.50894	0	1	1	-0.0321668	4.50894	0	1	1	-0.51875	4.50894	0	0.999998	1
B9J08_001400	NA	Ortholog(s) have RNA polymerase II general transcription initiation factor activity, protein phosphatase activator activity	C4_02060C_A/TFG1	TFG1	0.0336103	6.21924	0	1	1	0.0609326	6.21924	0	1	1	0.0329941	6.21924	0	1	1
B9J08_001401	NA	Ortholog(s) have translation elongation factor binding activity and role in chaperone-mediated protein folding	C4_02050W_A/HGH1	HGH1	-0.20414	6.69072	0	0.999998	1	-0.179716	6.69072	0	0.999999	1	-0.439095	6.69072	0	0.999942	1
B9J08_001402	NA	Has domain(s) with predicted hydrolase activity, metallocarboxypeptidase activity and role in nitrogen compound metabolic process	C4_01830C_A	NA	0.174852	6.46325	0	1	1	0.205467	6.46325	0	1	1	0.110653	6.46325	0	1	1
B9J08_001403	NA	Has domain(s) with predicted hydrolase activity	C4_01840C_A	AIM2	0.0260091	7.43987	0	1	1	-0.0363128	7.43987	0	1	1	-0.0262674	7.43987	0	1	1
B9J08_001404	NA	Ortholog(s) have role in mitochondrion organization, phospholipid homeostasis and mitochondrial inner membrane, mitochondrial inner-outer membrane contact site localization	C4_02160C_A	CQD1	0.0856025	6.88085	0	1	1	0.138466	6.88085	0	1	1	0.158291	6.88085	0	1	1
B9J08_001405	NA	Ortholog(s) have lysophospholipase activity, role in lipid homeostasis and lipid droplet localization	C4_02170C_A	LPL1	0.411843	4.59556	0	1	1	0.441492	4.59556	0	1	1	0.230404	4.59556	0	1	1
B9J08_001406	NA	Ortholog(s) have role in proteasomal ubiquitin-independent protein catabolic process, proteasome-mediated ubiquitin-dependent protein catabolic process and proteasome core complex, beta-subunit complex localization	C4_02470C_A/PRE7	PRE7	0.113921	7.83191	0	1	1	0.119221	7.83191	0	1	1	0.164878	7.83191	0	1	1
B9J08_001407	NA	Ortholog(s) have HDEL sequence binding activity, role in endoplasmic reticulum to Golgi vesicle-mediated transport and endoplasmic reticulum membrane localization	C4_02460W_A	ERD2	-0.155731	5.13148	0	0.999995	1	-0.121042	5.13148	0	0.999997	1	-0.174477	5.13148	0	0.999993	1
B9J08_001408	NA	Ortholog of C. albicans SC5314 : C4_02450W_A, C. dubliniensis CD36 : Cd36_42330, C. parapsilosis CDC317 : CPAR2_403270 and Candida tenuis NRRL Y-1498 : cten_CGOB_00172	C4_02450W_A	NA	0.034441	6.89115	0	1	1	0.112718	6.89115	0	1	1	0.166352	6.89115	0	1	1
B9J08_001409	NA	Ortholog of C. albicans SC5314 : C4_02440C_A/PGA38, C. dubliniensis CD36 : Cd36_42320, C. parapsilosis CDC317 : CPAR2_403260 and Candida tenuis NRRL Y-1498 : cten_CGOB_00184	C4_02440C_A/PGA38	NA	-0.0570163	9.24349	0	1	1	0.029836	9.24349	0	1	1	0.240983	9.24349	0	1	1
B9J08_001410	NA	Ortholog(s) have RNA binding activity, role in termination of RNA polymerase II transcription and mRNA cleavage and polyadenylation specificity factor complex localization	C4_02430W_A	CFT1	-0.0658916	7.05524	0	1	1	0.0809668	7.05524	0	1	1	0.111815	7.05524	0	1	1
B9J08_001411	NA	Ortholog(s) have mannose-ethanolamine phosphotransferase activity and role in GPI anchor biosynthetic process	C4_02420C_A	GPI11	-0.0399562	5.53713	0	1	1	-0.0861446	5.53713	0	1	1	-0.08907	5.53713	0	1	1
B9J08_001412	NA	Ortholog(s) have role in establishment of mitotic sister chromatid cohesion, homologous chromosome pairing at meiosis, karyogamy, meiotic telomere clustering and mitotic sister chromatid cohesion, more	C4_02400C_A	MPS3	0.00460879	5.49531	0	1	1	0.105304	5.49531	0	1	1	0.0294426	5.49531	0	1	1
B9J08_001413	NA	Ortholog(s) have sequence-specific mRNA binding, tyrosine-tRNA ligase activity, role in tyrosyl-tRNA aminoacylation and cytoplasm, nucleus localization	C4_02980W_A/TYS1	TYS1	-0.0208662	8.1352	0	1	1	0.00990287	8.1352	0	1	1	0.00398076	8.1352	0	1	1
B9J08_001414	NA	Ortholog(s) have proteasome regulatory particle binding, ubiquitin-protein transferase activity	C4_02970C_A/UBR1	UBR1	0.0462107	7.09267	0	1	1	0.154247	7.09267	0	1	1	0.335039	7.09267	0	1	1
B9J08_001415	UBR2	Putative ubiquitin protein ligase; involved in ubiquitin-dependent protein catabolism; acts together with Mub1p to regulate degradation of Rpn4p, which itself regulates drug efflux pumps	C4_02960W_A	UBR2	-0.00991788	7.24218	0	1	1	0.153447	7.24218	0	1	1	0.270838	7.24218	0	1	1
B9J08_001416	NA	Ortholog(s) have actin filament binding activity and role in actin cortical patch assembly, barbed-end actin filament capping, positive regulation of Arp2/3 complex-mediated actin nucleation, protein localization to actin cortical patch	C4_02940W_A/ABP1	ABP1	0.09176	9.38615	0	1	1	0.103077	9.38615	0	1	1	0.199772	9.38615	0	1	1
B9J08_001417	NA	Ortholog(s) have ubiquitin ligase-substrate adaptor activity, role in protein transport to vacuole involved in ubiquitin-dependent protein catabolic process via the multivesicular body sorting pathway and endosome localization	C4_02920W_A	EAR1	0.0938157	6.39619	0	1	1	0.079342	6.39619	0	1	1	0.0880551	6.39619	0	1	1
B9J08_001418	NA	Ortholog(s) have glucan endo-1,3-beta-D-glucosidase activity, role in fungal-type cell wall organization and fungal-type cell wall localization	C4_02250C_A/BGL2	BGL2	0.197551	9.85209	0	1	1	0.258582	9.85209	0	1	1	0.218837	9.85209	0	1	1
B9J08_001419	NA	Ortholog of S. cerevisiae : UPA2, C. albicans SC5314 : C4_02260C_A, C. glabrata CBS138 : CAGL0M13915g, C. dubliniensis CD36 : Cd36_42150 and C. parapsilosis CDC317 : CPAR2_401610	C4_02260C_A	UPA2	-0.332871	5.37387	0	0.999984	1	-0.358352	5.37387	0	0.999977	1	-0.745434	5.37387	0	0.982033	1
B9J08_001420	NA	Ortholog(s) have RNA binding, mRNA binding activity and role in intracellular mRNA localization, meiotic cell cycle, protein O-linked mannosylation, protein insertion into ER membrane, regulation of mitotic nuclear division	C4_02270C_A/BFR1	BFR1	-0.0841279	8.91988	0	1	1	-0.084966	8.91988	0	1	1	-0.254726	8.91988	0	1	1
B9J08_001421	NA	Ortholog(s) have isopentenyl-diphosphate delta-isomerase activity and role in ergosterol biosynthetic process, farnesyl diphosphate biosynthetic process	C4_02280W_A/IDI1	IDI1	-0.0305573	7.41173	0	1	1	0.0323961	7.41173	0	1	1	-0.0477392	7.41173	0	1	1
B9J08_001422	NA	Ortholog(s) have role in protein lipoylation	C4_02290W_A/LAB5	LIP5	-0.0222736	7.76548	0	1	1	0.0887221	7.76548	0	1	1	-0.129158	7.76548	0	1	1
B9J08_001423	NA	Ortholog(s) have histone deacetylase activity and role in positive regulation of transcription by RNA polymerase II, regulation of transcription by RNA polymerase II	C4_02300W_A/HOS3	HOS3	0.0512738	6.83848	0	1	1	0.103629	6.83848	0	1	1	0.0933595	6.83848	0	1	1
B9J08_001424	NA	Ortholog(s) have GTPase activator activity, phosphatidylinositol-3-phosphate binding activity and role in establishment of cell polarity, negative regulation of Rho protein signal transduction, septin ring organization	C4_02310W_A/BEM3	BEM3	0.0499397	6.89911	0	1	1	0.112215	6.89911	0	1	1	0.152055	6.89911	0	1	1
B9J08_001425	NA	Ortholog(s) have TBP-class protein binding, transcription coregulator activity and role in RNA polymerase II preinitiation complex assembly, transcription initiation at RNA polymerase II promoter	C4_03090W_A	TOA1	0.0956835	6.43903	0	1	1	0.0945717	6.43903	0	1	1	0.0953071	6.43903	0	1	1
B9J08_001426	NA	Ortholog of C. albicans SC5314 : C4_03070W_A/PGA54, C. dubliniensis CD36 : Cd36_42920, C. parapsilosis CDC317 : CPAR2_401560 and Debaryomyces hansenii CBS767 : DEHA2G18964g	C4_03070W_A/PGA54	NA	-0.124537	7.6129	0	1	1	-0.334002	7.6129	0	1	1	-0.344662	7.6129	0	1	1
B9J08_001427	NA	Ortholog(s) have role in actin cortical patch assembly, actin filament organization, endocytosis, negative regulation of Arp2/3 complex-mediated actin nucleation and actin cortical patch, incipient cellular bud site localization	C7_03810W_A/SLA2	SLA2	0.0431622	8.58858	0	1	1	0.0859686	8.58858	0	1	1	0.207878	8.58858	0	1	1
B9J08_001428	NA	Ortholog(s) have dicarboxylic acid transmembrane transporter activity, role in dicarboxylic acid transport and mitochondrial envelope localization	C6_03390W_A	DIC1	-0.0948163	6.83064	0	1	1	0.00818482	6.83064	0	1	1	-0.19597	6.83064	0	1	1
B9J08_001429	NA	Ortholog(s) have bis(5'-nucleosyl)-tetraphosphatase activity and role in nucleoside catabolic process	C6_03410C_A/APA2	APA2	0.0347681	8.96246	0	1	1	0.0690401	8.96246	0	1	1	0.0350033	8.96246	0	1	1
B9J08_001430	NA	Ortholog(s) have rRNA (guanine) methyltransferase activity, rRNA (uridine-2'-O-)-methyltransferase activity	C6_04160C_A/SPB1	SPB1	-0.280356	7.07497	0	0.999989	1	-0.267928	7.07497	0	0.999991	1	-0.496391	7.07497	0	0.999709	1
B9J08_001431	NA	Ortholog of C. albicans SC5314 : C6_02720C_A, C. parapsilosis CDC317 : CPAR2_600080, Candida tenuis NRRL Y-1498 : CANTEDRAFT_105815 and Candida guilliermondii ATCC 6260 : PGUG_03434	C6_02720C_A	NA	0.00807986	6.61757	0	1	1	0.0441531	6.61757	0	1	1	0.105688	6.61757	0	1	1
B9J08_001432	NA	Ortholog(s) have actin filament binding, protein-macromolecule adaptor activity	C6_02730W_A/SAC6	SAC6	0.0531043	9.49034	0	1	1	0.075806	9.49034	0	1	1	0.177595	9.49034	0	1	1
B9J08_001433	NA	Has domain(s) with predicted role in mitochondrial electron transport, NADH to ubiquinone	C6_02740W_A	NA	-0.071444	7.17256	0	1	1	-0.1262	7.17256	0	1	1	-0.0251132	7.17256	0	1	1
B9J08_001434	NA	Ortholog(s) have role in nuclear-transcribed mRNA catabolic process, rRNA processing, ribosomal large subunit biogenesis, ribosomal large subunit export from nucleus	C6_02770W_A/MRT4	MRT4	-0.176434	7.09298	0	1	1	-0.0972525	7.09298	0	1	1	-0.345798	7.09298	0	1	1
B9J08_001435	NA	Ortholog(s) have centromeric DNA binding, protein-containing complex binding activity, role in chromosome segregation, kinetochore assembly, mitotic spindle organization and condensed chromosome, centromeric region localization	C6_02780C_A/MIF2	MIF2	0.116623	6.59408	0	1	1	0.152306	6.59408	0	1	1	0.260138	6.59408	0	1	1
B9J08_001436	NA	Ortholog(s) have role in nonfunctional rRNA decay	C6_02790C_A	CRT10	0.0465465	5.84595	0	1	1	0.056207	5.84595	0	1	1	0.0474136	5.84595	0	1	1
B9J08_001437	NA	Ortholog of C. albicans SC5314 : CR_08270W_A, C. dubliniensis CD36 : Cd36_33860, C. parapsilosis CDC317 : CPAR2_204340 and Candida tenuis NRRL Y-1498 : CANTEDRAFT_136617	CR_08270W_A	NA	0.179602	0.398602	0	0.999958	1	-0.00011706	0.398602	0	1	1	0.0294979	0.398602	0	0.999994	1
B9J08_001438	NA	Ortholog(s) have L-methionine-(R)-S-oxide reductase activity and role in cellular response to oxidative stress	C6_02800W_A	YKL069W	0.0897329	5.73833	0	1	1	0.135799	5.73833	0	1	1	0.137871	5.73833	0	1	1
B9J08_001439	NA	Ortholog(s) have mRNA 3'-UTR AU-rich region binding, mRNA 3'-UTR binding, mRNA binding activity	C6_03380W_A	HEK2	0.15814	6.5551	0	1	1	0.239	6.5551	0	1	1	0.496289	6.5551	0	0.999996	1
B9J08_001440	NA	Ortholog of C. albicans SC5314 : C6_03370W_A, C. dubliniensis CD36 : Cd36_63630, C. parapsilosis CDC317 : CPAR2_600930, Debaryomyces hansenii CBS767 : DEHA2E19470g and Pichia stipitis Pignal : PICST_32880	C6_03370W_A	NA	0.294907	8.62867	0	1	1	0.485663	8.62867	0	0.999989	1	1.08215	8.62867	1.08238	0.150458	1
B9J08_001441	NA	Ortholog of C. albicans SC5314 : C6_03360C_A, C. dubliniensis CD36 : Cd36_63640, Pichia stipitis Pignal : PICST_32878 and Candida guilliermondii ATCC 6260 : PGUG_03423	C6_03360C_A	NA	-0.0523104	3.98904	0	1	1	0.00990615	3.98904	0	1	1	-0.151982	3.98904	0	1	1
B9J08_001442	NA	Ortholog(s) have 7S RNA binding, GTPase activity, role in SRP-dependent cotranslational protein targeting to membrane and signal recognition particle, endoplasmic reticulum targeting localization	CR_01110W_A/SRP54	SRP54	-0.0165125	7.72216	0	1	1	0.0136372	7.72216	0	1	1	0.0407522	7.72216	0	1	1
B9J08_001443	NA	Ortholog(s) have structural constituent of cytoskeleton activity, role in fungal-type cell wall organization, negative regulation of microtubule depolymerization and microtubule localization	CR_05920C_A/MHP1	MHP1	0.154478	8.14681	0	1	1	0.258425	8.14681	0	1	1	0.427475	8.14681	0	1	1
B9J08_001444	NA	Ortholog(s) have RNA polymerase II complex binding activity, role in transcription elongation by RNA polymerase II, transcription initiation-coupled chromatin remodeling and nucleus, transcription elongation factor complex localization	CR_05910W_A	ELF1	0.0462981	6.12097	0	1	1	0.0721952	6.12097	0	1	1	0.0699031	6.12097	0	1	1
B9J08_001445	NA	Ortholog(s) have GTPase activator activity, role in activation of GTPase activity and cytoplasm, endosome, trans-Golgi network localization	CR_05900W_A	GYP6	0.0997109	6.12459	0	1	1	0.17464	6.12459	0	1	1	0.394161	6.12459	0	1	1
B9J08_001446	NA	Has domain(s) with predicted outer membrane localization	C5_00640C_A/SAM51	NA	0.0515022	7.33644	0	1	1	0.0393118	7.33644	0	1	1	0.157497	7.33644	0	1	1
B9J08_001447	NA	Ortholog(s) have homoserine kinase activity and role in homoserine metabolic process, threonine biosynthetic process	C5_00650C_A/THR1	THR1	1.02655	8.49057	0.386279	0.353095	1	1.15971	8.49057	2.32106	0.0195537	1	1.34796	8.49057	5.05653	0.000150006	0.403291
B9J08_001448	ERG11	Putative sterol 14-demethylase activity; mutations involved in fluconazole resistance	C5_00660C_A/ERG11	ERG11	-0.236294	10.9949	0	1	1	-0.123474	10.9949	0	1	1	-0.224189	10.9949	0	1	1
B9J08_001449	NA	Has domain(s) with predicted protein dimerization activity	C5_00670C_A/HMS1	NA	0.196176	9.19548	0	0.999992	1	0.231742	9.19548	0	0.999988	1	0.721156	9.19548	0	0.983687	1
B9J08_001450	NA	Ortholog(s) have ferric-chelate reductase activity, role in copper ion import, iron ion transport, nuclear-transcribed mRNA catabolic process, nonsense-mediated decay and plasma membrane localization	C5_01360W_A/CFL4	FRE2	-0.341386	3.66089	0	0.999849	1	-0.691038	3.66089	0	0.978443	1	-1.081	3.66089	-0.550372	0.296215	1
B9J08_001451	NA	Ortholog(s) have protein arginine N5-methyltransferase activity, role in peptidyl-arginine methylation and cytoplasm, nucleus localization	C5_00680W_A/RMT2	RMT2	-0.330467	5.726	0	0.999991	1	-0.398649	5.726	0	0.999975	1	-0.726128	5.726	0	0.99092	1
B9J08_001452	NA	Ortholog(s) have metalloendopeptidase activity, role in protein processing involved in protein targeting to mitochondrion and mitochondrial processing peptidase complex localization	C5_01640W_A/MAS2	MAS2	-0.0864542	6.47188	0	1	1	-0.0410163	6.47188	0	1	1	-0.230974	6.47188	0	1	1
B9J08_001453	NA	Ortholog(s) have poly(A) RNA polymerase activity and role in mRNA 3'-end processing, nuclear-transcribed mRNA catabolic process, meiosis-specific transcripts, sno(s)RNA 3'-end processing	C5_01780W_A/PAP1	PAP1	0.0122767	6.79388	0	1	1	0.0914199	6.79388	0	1	1	0.0851478	6.79388	0	1	1
B9J08_001454	NA	Ortholog(s) have lipid binding, sterol transfer activity	C5_01770C_A/OBPA	OSH7	0.0359899	7.36485	0	1	1	0.0461487	7.36485	0	1	1	0.0265746	7.36485	0	1	1
B9J08_001455	NA	Ortholog(s) have 1-phosphatidylinositol 4-kinase activity, role in microlipophagy, phosphatidylinositol phosphate biosynthetic process, positive regulation of autophagosome assembly and nucleus, trans-Golgi network localization	C5_01760C_A/PIKA	PIK1	0.0790454	6.92201	0	1	1	0.181077	6.92201	0	1	1	0.29806	6.92201	0	1	1
B9J08_001456	NA	Ortholog of C. albicans SC5314 : C5_01730W_A, C. dubliniensis CD36 : Cd36_51590, C. parapsilosis CDC317 : CPAR2_303610 and Candida tenuis NRRL Y-1498 : CANTEDRAFT_135127	C5_01730W_A	NA	-0.0389535	5.28109	0	1	1	-0.0385953	5.28109	0	1	1	-0.09298	5.28109	0	1	1
B9J08_001457	NA	Ortholog(s) have SNARE binding activity and role in early endosome to Golgi transport, endocytic recycling, endocytosis, septum digestion after cytokinesis	C5_01720C_A/RCY1	RCY1	-0.0486443	5.70657	0	1	1	-0.0789068	5.70657	0	1	1	-0.216653	5.70657	0	1	1
B9J08_001458	SCF1	Ortholog of Candida lusitaniae ATCC 42720 : CLUG_05295	NA	NA	-0.105358	3.35087	0	1	1	-0.259315	3.35087	0	1	1	-0.300606	3.35087	0	1	1
B9J08_001459	NA	Ortholog of C. albicans SC5314 : C5_01710C_A, C. dubliniensis CD36 : Cd36_51610, C. parapsilosis CDC317 : CPAR2_303630 and Candida tenuis NRRL Y-1498 : CANTEDRAFT_135125	C5_01710C_A	NA	-0.215603	4.59103	0	1	1	-0.230957	4.59103	0	1	1	-0.319094	4.59103	0	1	1
B9J08_001460	NA	Ortholog(s) have structural constituent of ribosome activity, role in mitochondrial translation and mitochondrial large ribosomal subunit localization	C5_01700W_A	MRPL36	-0.277632	6.12316	0	0.999997	1	-0.251172	6.12316	0	0.999998	1	-0.468399	6.12316	0	0.999945	1
B9J08_001461	NA	Ortholog(s) have unfolded protein binding activity, role in protein folding and chaperonin-containing T-complex localization	C5_01690C_A/CCT7	CCT7	-0.122797	8.15455	0	1	1	-0.163907	8.15455	0	1	1	-0.208215	8.15455	0	1	1
B9J08_001462	NA	Ortholog of C. albicans SC5314 : C5_01680C_A/CCN1, C. dubliniensis CD36 : Cd36_51640, C. parapsilosis CDC317 : CPAR2_303660 and Candida tenuis NRRL Y-1498 : CANTEDRAFT_114592	C5_01680C_A/CCN1	NA	-0.0947276	6.38484	0	1	1	-0.175224	6.38484	0	1	1	-0.16217	6.38484	0	1	1
B9J08_001463	NA	Ortholog(s) have calcium-dependent ATPase activity, microfilament motor activity, myosin II light chain binding, myosin light chain binding activity	C5_01650C_A/MYO1	MYO1	-0.0604146	6.85252	0	1	1	-0.104114	6.85252	0	1	1	-0.0219141	6.85252	0	1	1
B9J08_001464	NA	Ortholog(s) have inorganic phosphate transmembrane transporter activity, manganese ion transmembrane transporter activity, selenite:proton symporter activity	C1_11480W_A/PHO84	PHO84	-0.392373	7.60478	0	0.99998	1	-0.784397	7.60478	0	0.97805	1	-1.31969	7.60478	-3.27832	0.00341067	1
B9J08_001465	NA	Has domain(s) with predicted role in phospholipid metabolic process	C1_11470C_A/DPP1	NA	-0.166897	3.77121	0	1	1	-0.287593	3.77121	0	1	1	-0.596306	3.77121	0	0.999999	1
B9J08_001466	NA	Protein of unknown function	NA	NA	-0.0142381	1.75296	0	1	1	0.039021	1.75296	0	0.999999	1	0.000187692	1.75296	0	1	1
B9J08_001467	NA	Ortholog(s) have methionine adenosyltransferase activity and role in S-adenosylmethionine biosynthetic process, methionine metabolic process	C1_11450C_A/SAM2	SAM2	-0.252785	8.83005	0	0.999999	1	-0.266746	8.83005	0	0.999999	1	-0.474029	8.83005	0	0.99998	1
B9J08_001468	NA	Protein of unknown function	NA	NA	-0.034785	0.0140812	0	0.999985	1	-0.179741	0.0140812	0	0.999847	1	-0.382061	0.0140812	0	0.998238	1
B9J08_001469	MRC1	Protein involved in S phase checkpoint	C1_11440C_A/GIN1	MRC1	-0.101608	6.31366	0	1	1	-0.224467	6.31366	0	1	1	-0.260898	6.31366	0	1	1
B9J08_001470	NA	Ortholog of C. albicans SC5314 : C1_11430W_A, C. dubliniensis CD36 : Cd36_10720, C. parapsilosis CDC317 : CPAR2_207970 and Candida tenuis NRRL Y-1498 : CANTEDRAFT_92640	C1_11430W_A	NA	-0.457649	3.61717	0	0.999998	1	-0.594041	3.61717	0	0.999952	1	-0.856706	3.61717	0	0.959168	1
B9J08_001471	NA	Ortholog(s) have role in endonucleolytic cleavage in ITS1 to separate SSU-rRNA from 5.8S rRNA and LSU-rRNA from tricistronic rRNA transcript (SSU-rRNA, 5.8S rRNA, LSU-rRNA), rRNA processing, ribosomal small subunit biogenesis	C1_11420W_A/KRR1	KRR1	-0.265434	6.40262	0	1	1	-0.247993	6.40262	0	1	1	-0.3729	6.40262	0	1	1
B9J08_001472	NA	Ortholog of C. albicans SC5314 : C1_11410C_A, C. dubliniensis CD36 : Cd36_10700, C. parapsilosis CDC317 : CPAR2_207950 and Candida tenuis NRRL Y-1498 : cten_CGOB_00164	C1_11410C_A	NA	-0.391618	3.03806	0	0.999999	1	-0.658897	3.03806	0	0.999586	1	-0.807464	3.03806	0	0.982741	1
B9J08_001473	NA	Ortholog(s) have unfolded protein binding activity, role in ribosomal large subunit assembly, ribosomal large subunit biogenesis and cytosol localization	C5_05340W_A	SQT1	-0.264735	6.48492	0	1	1	-0.303469	6.48492	0	0.999999	1	-0.578227	6.48492	0	0.999908	1
B9J08_001474	NA	Ortholog(s) have DNA primase activity, single-stranded DNA binding activity and role in DNA replication, DNA replication, synthesis of RNA primer, mitotic DNA replication initiation	C5_05350W_A	PRI1	-0.144534	4.71276	0	1	1	-0.269016	4.71276	0	1	1	-0.465764	4.71276	0	0.999993	1
B9J08_001475	NA	Ortholog(s) have steryl-beta-glucosidase activity, role in ergosteryl 3-beta-D-glucoside catabolic process and cytosol localization	C5_05360C_A	EGH1	-0.0428842	6.65519	0	1	1	0.00943393	6.65519	0	1	1	-0.023633	6.65519	0	1	1
B9J08_001476	NA	Ortholog(s) have RNA helicase activity, second spliceosomal transesterification activity and role in generation of catalytic spliceosome for second transesterification step, spliceosomal complex disassembly	C5_05370C_A/PRP22	PRP22	-0.347585	3.32297	0	0.999999	1	-0.536032	3.32297	0	0.999955	1	-0.869213	3.32297	0	0.921569	1
B9J08_001477	NA	Ortholog(s) have endopeptidase activator activity and role in proteasomal ubiquitin-independent protein catabolic process, proteasome-mediated ubiquitin-dependent protein catabolic process	C5_05310W_A/PRE1	PRE1	0.0474979	7.26673	0	1	1	0.0109424	7.26673	0	1	1	0.045586	7.26673	0	1	1
B9J08_001478	NA	Ortholog(s) have riboflavin synthase activity and role in riboflavin biosynthetic process	C5_05300W_A/RIB5	RIB5	0.107335	6.84605	0	1	1	0.0830119	6.84605	0	1	1	0.132542	6.84605	0	1	1
B9J08_001479	NA	Protein of unknown function	NA	NA	0.0234297	0.12772	0	0.999995	1	-0.22729	0.12772	0	0.999838	1	0.134373	0.12772	0	0.999952	1
B9J08_001480	NA	Protein of unknown function	NA	NA	0.0215775	4.77804	0	1	1	0.184026	4.77804	0	1	1	0.483394	4.77804	0	1	1
B9J08_001481	NA	Protein of unknown function	NA	NA	0.16592	5.43338	0	1	1	0.338435	5.43338	0	1	1	0.625239	5.43338	0	0.999996	1
B9J08_001482	NA	Protein of unknown function	NA	NA	0.161784	7.34723	0	1	1	0.161974	7.34723	0	1	1	0.0826294	7.34723	0	1	1
B9J08_001483	NA	Ortholog(s) have enzyme activator activity, role in protein N-linked glycosylation, protein O-linked glycosylation and Golgi apparatus localization	C2_03710W_A/MNN41	MNN4	0.0695832	6.03901	0	1	1	0.142556	6.03901	0	1	1	0.0994361	6.03901	0	1	1
B9J08_001484	NA	Ortholog(s) have acetyl-CoA C-acyltransferase activity, mRNA binding activity, role in fatty acid beta-oxidation and mitochondrial intermembrane space, peroxisomal matrix, peroxisome localization	CR_00150C_A/POT1	POT1	0.0603382	7.33937	0	1	1	-0.17306	7.33937	0	1	1	-0.317475	7.33937	0	0.999998	1
B9J08_001485	NA	Ortholog of C. albicans SC5314 : CR_00160C_A, C. dubliniensis CD36 : Cd36_25180, C. parapsilosis CDC317 : CPAR2_800030 and Candida tenuis NRRL Y-1498 : CANTEDRAFT_125790	CR_00160C_A	NA	0.0810242	5.39008	0	1	1	0.054122	5.39008	0	1	1	0.122651	5.39008	0	1	1
B9J08_001486	NA	Ortholog of C. albicans SC5314 : C4_06940C_A, C. dubliniensis CD36 : Cd36_46410, Candida tenuis NRRL Y-1498 : CANTEDRAFT_136115 and Debaryomyces hansenii CBS767 : DEHA2E18238g	C4_06940C_A	NA	-0.0421048	5.36132	0	1	1	-0.0940927	5.36132	0	1	1	-0.0396384	5.36132	0	1	1
B9J08_001487	NA	Has domain(s) with predicted transmembrane transporter activity and role in transmembrane transport	NA	NA	-0.415787	5.14089	0	0.99982	1	-0.467854	5.14089	0	0.999595	1	-0.940475	5.14089	0	0.676585	1
B9J08_001489	NA	Ortholog(s) have acid phosphatase activity, phosphatase activity, thiamine phosphate phosphatase activity, role in thiamine salvage and extracellular region localization	CR_02180W_A/PHO113	PHO11	0.116726	4.11848	0	1	1	0.0497728	4.11848	0	1	1	0.185864	4.11848	0	1	1
B9J08_001490	NA	Protein of unknown function	NA	NA	-0.0600207	0.622541	0	0.999998	1	0.0713773	0.622541	0	0.999997	1	0.0603232	0.622541	0	0.999997	1
B9J08_001491	NA	Ortholog of Candida lusitaniae ATCC 42720 : CLUG_04878	NA	NA	-0.312085	4.85079	0	0.999996	1	-0.210308	4.85079	0	0.999999	1	-0.357586	4.85079	0	0.99999	1
B9J08_001492	NA	Ortholog(s) have role in fungal-type cell wall organization and cytoplasm, nucleus localization	C2_10740C_A	EMW1	-0.340181	5.7338	0	0.999973	1	-0.346089	5.7338	0	0.99997	1	-0.608705	5.7338	0	0.997937	1
B9J08_001493	NA	Ortholog(s) have protein serine/threonine kinase activity and role in negative regulation of clathrin-dependent endocytosis	C2_10750C_A/AKL1	AKL1	-0.0529874	7.61265	0	1	1	-0.0991156	7.61265	0	1	1	-0.130608	7.61265	0	1	1
B9J08_001494	NA	Ortholog(s) have DNA replication origin binding, chromatin binding activity	C2_10760C_A/ORC2	ORC2	-0.177841	4.51801	0	1	1	-0.355321	4.51801	0	1	1	-0.607	4.51801	0	0.999954	1
B9J08_001495	NA	Ortholog(s) have RNA polymerase III activity, role in tRNA 3'-end processing, tRNA transcription by RNA polymerase III, termination of RNA polymerase III transcription and RNA polymerase III complex localization	C2_10770W_A/RPC11	RPC11	-0.171742	4.22225	0	1	1	-0.172288	4.22225	0	1	1	-0.328842	4.22225	0	1	1
B9J08_001496	NA	Ortholog of C. albicans SC5314 : C2_10780C_A/PSO2, C. dubliniensis CD36 : Cd36_24580, C. parapsilosis CDC317 : CPAR2_407840 and Candida tenuis NRRL Y-1498 : CANTEDRAFT_110826	C2_10780C_A/PSO2	NA	-0.12077	5.5247	0	1	1	-0.142485	5.5247	0	1	1	-0.235984	5.5247	0	1	1
B9J08_001497	NA	Ortholog(s) have U6 snRNA binding activity, role in mRNA splicing, via spliceosome and Prp19 complex, post-mRNA release spliceosomal complex, spliceosomal complex localization	C2_10810W_A	ECM2	-0.204622	4.78949	0	1	1	-0.21719	4.78949	0	1	1	-0.440971	4.78949	0	0.999999	1
B9J08_001498	NA	Ortholog(s) have role in wobble position ribose methylation	C2_10820C_A	TRM732	-0.195306	5.70438	0	1	1	-0.116022	5.70438	0	1	1	-0.290258	5.70438	0	1	1
B9J08_001499	NA	Has domain(s) with predicted transmembrane transporter activity and role in transmembrane transport	NA	NA	0.115584	0.52597	0	0.999922	1	0.156769	0.52597	0	0.999869	1	0.698367	0.52597	0	0.957825	1
B9J08_001500	NA	Ortholog of C. albicans SC5314 : C2_10830W_A, C. dubliniensis CD36 : Cd36_24540, C. parapsilosis CDC317 : CPAR2_407710 and Candida tenuis NRRL Y-1498 : CANTEDRAFT_116924	C2_10830W_A	NA	0.146853	6.01456	0	1	1	0.149103	6.01456	0	1	1	0.13313	6.01456	0	1	1
B9J08_001501	NA	Ortholog(s) have ATP-dependent activity, acting on DNA, DNA translocase activity, double-stranded DNA binding activity	C2_10840W_A/RDH54	RDH54	0.122743	6.1824	0	1	1	0.152189	6.1824	0	1	1	0.228118	6.1824	0	1	1
B9J08_001502	NA	Ortholog(s) have RNA endonuclease activity, aminoacyl-tRNA hydrolase activity	C2_10850C_A	VMS1	-0.0210755	6.34185	0	1	1	0.0287914	6.34185	0	1	1	0.0968904	6.34185	0	1	1
B9J08_001503	NA	Ortholog(s) have uroporphyrinogen decarboxylase activity and role in heme biosynthetic process	C2_10860C_A	HEM12	0.0421706	7.78669	0	1	1	0.0487121	7.78669	0	1	1	0.109459	7.78669	0	1	1
B9J08_001506	NA	Ortholog(s) have fungal-type vacuole membrane localization	C2_10870W_A	PFF1	0.0823093	7.35817	0	1	1	0.178087	7.35817	0	1	1	0.330969	7.35817	0	1	1
B9J08_001507	NA	Ortholog(s) have 1,3-beta-glucanosyltransferase activity, role in ascospore wall assembly and fungal-type cell wall localization	C4_00090W_A/PHR3	GAS4	0.0960308	3.99457	0	1	1	0.203066	3.99457	0	1	1	0.465219	3.99457	0	0.999989	1
B9J08_001508	NA	Ortholog of C. albicans SC5314 : C4_00100C_A, C. dubliniensis CD36 : Cd36_40160, C. parapsilosis CDC317 : CPAR2_402250 and Candida tenuis NRRL Y-1498 : CANTEDRAFT_128585	C4_00100C_A	NA	0.0629836	5.45081	0	1	1	-0.0664221	5.45081	0	1	1	0.0144987	5.45081	0	1	1
B9J08_001509	NA	Ortholog(s) have mRNA binding activity, role in mRNA splice site recognition and U1 snRNP, U2-type prespliceosome, cytosol, nucleus localization	C4_06930C_A/EXM2	LUC7	0.0782248	4.54227	0	1	1	-0.0148748	4.54227	0	1	1	0.0382822	4.54227	0	1	1
B9J08_001510	NA	Ortholog(s) have metalloendopeptidase activity	C4_00280W_A/STE24	STE24	0.0322061	7.88363	0	1	1	-0.0354271	7.88363	0	1	1	-0.0210331	7.88363	0	1	1
B9J08_001511	NA	Ortholog(s) have role in autophagy of mitochondrion, intracellular signal transduction and mitochondrion, plasma membrane localization	C7_03080W_A/LMO1	LMO1	-0.0635907	6.53432	0	1	1	-0.0560141	6.53432	0	1	1	-0.0348755	6.53432	0	1	1
B9J08_001512	NA	Ortholog(s) have role in rRNA processing, ribosomal large subunit assembly and preribosome, large subunit precursor localization	CR_10550W_A/DRS1	DRS1	-0.457091	5.97361	0	0.999155	1	-0.539805	5.97361	0	0.997361	1	-1.0388	5.97361	-0.277253	0.393215	1
B9J08_001513	NA	Ortholog(s) have role in Golgi to endosome transport, Golgi to plasma membrane protein transport, protein localization to Golgi apparatus and Golgi membrane, trans-Golgi network localization	C7_04330C_A/SYS1	SYS1	0.00612061	5.08059	0	1	1	-0.029516	5.08059	0	1	1	-0.127176	5.08059	0	1	1
B9J08_001514	NA	Ortholog of Candida tenuis NRRL Y-1498 : CANTEDRAFT_93393	NA	NA	0.0462138	4.66004	0	1	1	0.154501	4.66004	0	1	1	0.193808	4.66004	0	1	1
B9J08_001515	NA	Has domain(s) with predicted heme binding, iron ion binding, monooxygenase activity, oxidoreductase activity, acting on paired donors and with incorporation or reduction of molecular oxygen, more	NA	NA	0.0466988	1.36531	0	0.999999	1	-0.221248	1.36531	0	0.999979	1	0.0377034	1.36531	0	0.999999	1
B9J08_001516	NA	Has domain(s) with predicted glycosyltransferase activity and role in protein glycosylation	NA	NA	0.0545275	7.19363	0	1	1	0.0604458	7.19363	0	1	1	-0.031023	7.19363	0	1	1
B9J08_001517	NA	Protein of unknown function	NA	NA	-0.461126	-1.22921	0	0.985374	1	-0.282043	-1.22921	0	0.997046	1	-0.724338	-1.22921	0	0.879581	1
B9J08_001518	SAP1	Putative aspartic-type endopeptidase; appears to play a minor role, if any; null mutant shows normal secretion of aspartyl protease and normal formation of biofilms and hyphae	NA	NA	0.345858	5.3485	0	1	1	0.286415	5.3485	0	1	1	0.332261	5.3485	0	1	1
B9J08_001519	NA	Has domain(s) with predicted transmembrane transporter activity and role in transmembrane transport	NA	NA	-0.104656	3.38925	0	0.99999	1	-0.635169	3.38925	0	0.987145	1	-0.55291	3.38925	0	0.995187	1
B9J08_001520	NA	Protein of unknown function	NA	NA	-0.183881	3.54257	0	1	1	-0.156491	3.54257	0	1	1	-0.328694	3.54257	0	1	1
B9J08_001521	NA	Has domain(s) with predicted transmembrane transporter activity and role in transmembrane transport	NA	NA	-0.263941	0.648638	0	0.999993	1	-0.256149	0.648638	0	0.999993	1	-0.288254	0.648638	0	0.999986	1
B9J08_001522	NA	Protein of unknown function	NA	NA	-0.397979	-0.779433	0	0.998523	1	-0.255653	-0.779433	0	0.999709	1	0.179588	-0.779433	0	0.999898	1
B9J08_001523	NA	Has domain(s) with predicted transmembrane transporter activity and role in transmembrane transport	NA	NA	-0.246774	1.58877	0	0.999993	1	-0.239133	1.58877	0	0.999993	1	0.00476271	1.58877	0	1	1
B9J08_001524	NA	Has domain(s) with predicted DNA binding, DNA-binding transcription factor activity, RNA polymerase II-specific, zinc ion binding activity and role in DNA-templated transcription, regulation of DNA-templated transcription	NA	NA	-0.0394413	3.32614	0	1	1	-0.203767	3.32614	0	1	1	0.0997292	3.32614	0	1	1
B9J08_001525	NA	Has domain(s) with predicted heme binding, iron ion binding, monooxygenase activity, oxidoreductase activity, acting on paired donors, with incorporation or reduction of molecular oxygen activity	NA	NA	-0.0128592	0.771376	0	0.999999	1	-0.23083	0.771376	0	0.999965	1	-0.166953	0.771376	0	0.999982	1
B9J08_001529	NA	Has domain(s) with predicted hydrolase activity, hydrolyzing O-glycosyl compounds activity and role in organic substance metabolic process	NA	NA	0.149171	0.582141	0	0.999983	1	0.019575	0.582141	0	0.999998	1	0.671212	0.582141	0	0.986819	1
B9J08_001530	NA	Ortholog(s) have dicarboxylic acid transmembrane transporter activity and role in amino acid transport	C1_02530C_A/DIP5	DIP5	0.406175	0.983678	0	0.999751	1	0.0222071	0.983678	0	0.999999	1	0.454483	0.983678	0	0.999438	1
B9J08_001531	NA	Protein of unknown function	NA	NA	0.321825	4.47641	0	0.999998	1	0.244836	4.47641	0	0.999999	1	0.467309	4.47641	0	0.99998	1
B9J08_001532	NA	Protein of unknown function	NA	NA	0.379944	5.95631	0	0.999998	1	0.420005	5.95631	0	0.999995	1	0.682803	5.95631	0	0.999166	1
B9J08_001533	NA	Has domain(s) with predicted oxidoreductase activity, oxidoreductase activity, acting on the aldehyde or oxo group of donors, NAD or NADP as acceptor activity	NA	NA	0.241767	5.59476	0	1	1	0.293869	5.59476	0	1	1	0.398724	5.59476	0	0.999998	1
B9J08_001534	SAP2	Putative aspartic-type endopeptidase; appears to play a minor role, if any; null mutant shows normal secretion of aspartyl protease and normal formation of biofilms and hyphae	C3_05230W_A/SAP3	NA	0.0234022	0.506686	0	0.999998	1	0.174678	0.506686	0	0.999979	1	0.477295	0.506686	0	0.999125	1
B9J08_001535	NA	Has domain(s) with predicted FMN binding, oxidoreductase activity	NA	NA	0.0215544	1.88753	0	1	1	-0.228279	1.88753	0	1	1	-0.136294	1.88753	0	1	1
B9J08_001536	NA	Protein of unknown function	NA	NA	0.0621115	4.51475	0	1	1	0.0515025	4.51475	0	1	1	-0.00702972	4.51475	0	1	1
B9J08_001537	NA	Protein of unknown function	NA	NA	-0.16857	1.41062	0	0.999998	1	-0.386579	1.41062	0	0.999942	1	-0.368876	1.41062	0	0.999948	1
B9J08_001538	NA	Protein of unknown function	NA	NA	0.284478	2.15936	0	0.99999	1	0.107978	2.15936	0	0.999999	1	-0.0237981	2.15936	0	1	1
B9J08_001539	NA	Has domain(s) with predicted DNA binding, DNA-binding transcription factor activity, RNA polymerase II-specific, zinc ion binding activity and role in DNA-templated transcription, regulation of DNA-templated transcription	NA	NA	-0.0020997	4.43457	0	1	1	-0.0634495	4.43457	0	1	1	-0.127681	4.43457	0	1	1
B9J08_001540	NA	Has domain(s) with predicted lyase activity	NA	NA	0.0325777	3.37584	0	1	1	0.0199861	3.37584	0	1	1	0.182535	3.37584	0	1	1
B9J08_001541	NA	Protein of unknown function	NA	NA	0.0610664	8.57895	0	1	1	0.0503853	8.57895	0	1	1	0.262925	8.57895	0	1	1
B9J08_001542	NA	Has domain(s) with predicted transmembrane transporter activity and role in transmembrane transport	NA	NA	0.251989	1.75159	0	0.999999	1	0.165114	1.75159	0	1	1	0.104812	1.75159	0	1	1
B9J08_001543	NA	Ortholog(s) have diphthine synthase activity and role in protein histidyl modification to diphthamide	C5_03700C_A	DPH5	-0.242261	6.25792	0	1	1	-0.179011	6.25792	0	1	1	-0.450296	6.25792	0	1	1
B9J08_001544	NA	Ortholog(s) have role in GPI anchor biosynthetic process, intracellular manganese ion homeostasis and endoplasmic reticulum, fungal-type vacuole membrane localization	C5_02320C_A	PER1	0.298489	7.01507	0	0.999998	1	0.428555	7.01507	0	0.999984	1	0.744018	7.01507	0	0.993472	1
B9J08_001545	NA	Ortholog(s) have cytoplasm, nucleus localization	C5_03670C_A	NA	0.250405	4.38113	0	1	1	0.217645	4.38113	0	1	1	0.414004	4.38113	0	1	1
B9J08_001546	SAP3	Primary aspartic-type endopeptidase; null mutant shows reduced secretion of aspartyl protease, reduced biofilm and hyphae formation, and reduced virulence in a mouse systemic infection model	NA	NA	0.0958594	3.34858	0	0.99997	1	-0.186632	3.34858	0	0.99988	1	-0.599217	3.34858	0	0.981921	1
B9J08_001547	NA	Protein of unknown function	NA	NA	-0.619625	3.60054	0	0.990586	1	-0.492917	3.60054	0	0.998299	1	-1.2653	3.60054	-1.68296	0.0594435	1
B9J08_001548	NA	Protein of unknown function	NA	NA	-0.454572	1.00285	0	0.997723	1	-0.439191	1.00285	0	0.998022	1	-1.3109	1.00285	-1.73102	0.0545072	1
B9J08_001549	NA	Putative glycosylphosphatidylinositol-anchored protein; unique to C. auris and useful for strain typing; contains an N-terminal signal peptide for secretion and a C-terminal glycosylphosphatidylinositol	NA	NA	-0.033698	2.50412	0	1	1	-0.0728241	2.50412	0	1	1	-0.0330286	2.50412	0	1	1
B9J08_001550	NA	Has domain(s) with predicted oxidoreductase activity	NA	NA	-0.0266313	1.61459	0	1	1	-0.100735	1.61459	0	0.999999	1	0.0630509	1.61459	0	0.999999	1
B9J08_001551	NA	Protein of unknown function	NA	NA	0.178424	4.07726	0	1	1	0.247034	4.07726	0	1	1	0.466754	4.07726	0	1	1
B9J08_001552	NA	Protein of unknown function	NA	NA	0.164359	5.6477	0	1	1	0.199654	5.6477	0	1	1	0.205089	5.6477	0	1	1
B9J08_001553	NA	Ortholog(s) have farnesyltranstransferase activity and role in terpenoid biosynthetic process	C5_03620W_A/BTS1	BTS1	0.0699455	5.68762	0	1	1	0.0582255	5.68762	0	1	1	0.17579	5.68762	0	1	1
B9J08_001554	NA	Ortholog of C. albicans SC5314 : C5_02390C_A, C. dubliniensis CD36 : Cd36_52180, C. parapsilosis CDC317 : CPAR2_302830 and Candida tenuis NRRL Y-1498 : CANTEDRAFT_102578	C5_02390C_A	NA	0.10365	5.26573	0	1	1	0.0805332	5.26573	0	1	1	0.0222117	5.26573	0	1	1
B9J08_001555	NA	Ortholog of C. albicans SC5314 : CR_02300C_A, C. dubliniensis CD36 : Cd36_27280, Candida tenuis NRRL Y-1498 : CANTEDRAFT_102569 and Debaryomyces hansenii CBS767 : DEHA2E23826g	CR_02300C_A	NA	0.199177	7.31604	0	1	1	0.288382	7.31604	0	1	1	0.484652	7.31604	0	1	1
B9J08_001556	NA	Ortholog of C. albicans SC5314 : CR_02270C_A, C. dubliniensis CD36 : Cd36_27240, C. parapsilosis CDC317 : CPAR2_801310 and Candida tenuis NRRL Y-1498 : CANTEDRAFT_113199	CR_02270C_A	NA	0.221786	6.43029	0	1	1	0.361988	6.43029	0	1	1	0.674541	6.43029	0	0.999999	1
B9J08_001557	NA	Ortholog(s) have histone binding, nucleosome binding, transcription antitermination factor activity, DNA binding activity	C7_04300W_A/SPT6	SPT6	-0.116617	8.35897	0	1	1	-0.0943592	8.35897	0	1	1	-0.138482	8.35897	0	1	1
B9J08_001558	NA	Ortholog(s) have role in mitochondrion organization	C7_04310C_A	AIM17	0.155332	6.28842	0	1	1	0.100841	6.28842	0	1	1	0.281288	6.28842	0	0.999999	1
B9J08_001559	NA	Has domain(s) with predicted transmembrane transporter activity and role in transmembrane transport	C7_01940C_A	PRM10	-0.0516164	5.91628	0	1	1	-0.0282452	5.91628	0	1	1	-0.146237	5.91628	0	1	1
B9J08_001560	NA	Ortholog(s) have unfolded protein binding activity, role in maturation of SSU-rRNA, ribosomal small subunit biogenesis and cytoplasm localization	C7_02930C_A	TSR4	-0.335574	5.73808	0	0.999989	1	-0.383621	5.73808	0	0.999977	1	-0.669626	5.73808	0	0.996544	1
B9J08_001561	NA	Ortholog(s) have GTPase activity, tRNA binding, translation initiation factor activity, role in mitochondrial translation and mitochondrial matrix, mitochondrion localization	C7_02940C_A/IFM1	IFM1	-0.182774	6.47504	0	1	1	-0.166967	6.47504	0	1	1	-0.337064	6.47504	0	1	1
B9J08_001562	NA	Ortholog(s) have DNA replication origin binding, protein kinase activator activity, protein serine/threonine kinase activator activity	C7_02950C_A/DBF4	DBF4	-0.0533887	6.08805	0	1	1	-0.0983063	6.08805	0	1	1	-0.313601	6.08805	0	1	1
B9J08_001563	NA	Has domain(s) with predicted role in signal transduction and Ragulator complex localization	C7_01930C_A	NA	0.105433	5.26289	0	1	1	0.126368	5.26289	0	1	1	0.172755	5.26289	0	1	1
B9J08_001564	NA	Ortholog(s) have ubiquitin protein ligase activity, ubiquitin-protein transferase activity	C7_01920W_A/CDC34	CDC34	0.00816188	6.87697	0	1	1	0.0949261	6.87697	0	1	1	0.127907	6.87697	0	1	1
B9J08_001565	NA	Ortholog(s) have role in positive regulation of actin filament bundle assembly and cellular bud neck, cellular bud tip localization	C6_00910C_A/AIP5	AIP5	0.0856378	7.83634	0	1	1	0.100585	7.83634	0	1	1	0.213554	7.83634	0	1	1
B9J08_001566	NA	Ortholog(s) have G-protein alpha-subunit binding, RNA binding, mRNA binding activity	C1_11860W_A	SCP160	-0.0536792	9.25793	0	1	1	-0.00550763	9.25793	0	1	1	0.11725	9.25793	0	1	1
B9J08_001567	NA	Ortholog(s) have L-methionine secondary active transmembrane transporter activity, role in methionine import across plasma membrane, sulfur amino acid transport and plasma membrane localization	C1_11870W_A/MUP1	MUP1	-0.0607715	8.73851	0	1	1	0.028039	8.73851	0	1	1	0.103451	8.73851	0	1	1
B9J08_001568	NA	Ortholog(s) have structural constituent of ribosome activity, role in cell redox homeostasis, mitochondrial genome maintenance and mitochondrial large ribosomal subunit, mitochondrion localization	C1_11880W_A	MRPL51	-0.191213	5.96516	0	0.999999	1	-0.20392	5.96516	0	0.999999	1	-0.510568	5.96516	0	0.999834	1
B9J08_001569	NA	Has domain(s) with predicted DNA-binding transcription factor activity, RNA polymerase II-specific, zinc ion binding activity and role in regulation of DNA-templated transcription	C1_11520C_A/ZCF3	NA	0.137545	4.94295	0	0.999999	1	0.450804	4.94295	0	0.999962	1	0.384605	4.94295	0	0.999984	1
B9J08_001570	NA	Ortholog(s) have sulfonate dioxygenase activity and role in sulfur compound catabolic process	C1_11530C_A	JLP1	-0.154692	-1.07653	0	0.996166	1	-0.262734	-1.07653	0	0.990279	1	-0.0182469	-1.07653	0	0.999597	1
B9J08_001571	NA	Has domain(s) with predicted oxidoreductase activity	NA	NA	-0.0157816	0.885317	0	0.999999	1	0.245346	0.885317	0	0.999959	1	0.2795	0.885317	0	0.99993	1
B9J08_001572	NA	Ortholog(s) have ubiquitin binding activity and role in actin cortical patch organization, endocytosis, endoplasmic reticulum unfolded protein response, positive regulation of cytokinesis, regulation of protein localization	C1_11540C_A/CTA3	EDE1	-0.0147815	8.25004	0	1	1	0.0042285	8.25004	0	1	1	0.0802068	8.25004	0	1	1
B9J08_001573	NA	Ortholog(s) have box H/ACA snoRNA binding activity, role in snRNA pseudouridine synthesis and box H/ACA snoRNP complex, nucleolus localization	C1_11550W_A/GAR1	GAR1	-0.277079	7.19638	0	1	1	-0.243019	7.19638	0	1	1	-0.491335	7.19638	0	0.999983	1
B9J08_001574	NA	Ortholog(s) have guanyl nucleotide binding activity, role in mitochondrial translational elongation, mitochondrial translational initiation and matrix side of mitochondrial inner membrane localization	C1_11560C_A	MRX8	0.078796	5.58236	0	1	1	0.0755387	5.58236	0	1	1	0.0949216	5.58236	0	1	1
B9J08_001575	NA	Ortholog of S. cerevisiae : YJR112W-A, C. albicans SC5314 : C1_11570W_A, C. glabrata CBS138 : CAGL0C04829g, C. dubliniensis CD36 : Cd36_10860 and C. parapsilosis CDC317 : CPAR2_203700	C1_11570W_A	YJR112W-A	0.0897813	4.31254	0	1	1	0.0299606	4.31254	0	1	1	0.0294241	4.31254	0	1	1
B9J08_001576	NA	Ortholog(s) have phosphatidylinositol-3-phosphate binding, phospholipase D activity	C1_11590W_A/PLD1	SPO14	0.0777597	7.18966	0	1	1	0.0840047	7.18966	0	1	1	0.0820407	7.18966	0	1	1
B9J08_001577	NA	Ortholog(s) have COPII receptor activity and role in COPII-coated vesicle cargo loading, endoplasmic reticulum to Golgi vesicle-mediated transport, fungal-type cell wall organization, protein retention in Golgi apparatus	C1_11600W_A	SVP26	0.0695108	4.88975	0	1	1	0.0322204	4.88975	0	1	1	0.022049	4.88975	0	1	1
B9J08_001578	NA	Ortholog(s) have serine O-acetyltransferase activity and role in cysteine biosynthetic process, cysteine biosynthetic process from serine	C1_11610C_A	NA	0.064921	6.61155	0	1	1	0.0681922	6.61155	0	1	1	0.189426	6.61155	0	1	1
B9J08_001579	NA	Ortholog(s) have role in phospholipid biosynthetic process and endoplasmic reticulum localization	C1_11620W_A	YFT2	0.214318	5.45964	0	1	1	0.250437	5.45964	0	1	1	0.337007	5.45964	0	1	1
B9J08_001580	NA	Ortholog(s) have MAP kinase serine/threonine phosphatase activity, protein serine/threonine phosphatase activity	C1_09260C_A/PTC1	PTC1	0.0381047	6.68671	0	1	1	0.0986809	6.68671	0	1	1	0.0958758	6.68671	0	1	1
B9J08_001581	NA	Has domain(s) with predicted ATP binding, ATPase, nucleotide binding, transporter activity and membrane localization	NA	NA	-0.10685	4.09024	0	1	1	-0.185918	4.09024	0	1	1	0.471192	4.09024	0	0.999999	1
B9J08_001582	NA	Ortholog(s) have acylglycerol lipase activity, role in triglyceride metabolic process and lipid droplet, membrane localization	C1_09980C_A	YJU3	0.138263	6.6704	0	1	1	0.115538	6.6704	0	1	1	0.251937	6.6704	0	1	1
B9J08_001584	NA	Ortholog(s) have unfolded protein binding activity, role in mitochondrial cytochrome c oxidase assembly and mitochondrial inner membrane localization	C1_09960W_A/PET100	PET100	0.149146	6.40823	0	1	1	0.178188	6.40823	0	1	1	0.319861	6.40823	0	1	1
B9J08_001585	NA	Ortholog(s) have phosphatidylinositol binding, small GTPase binding activity	C1_09920W_A/VPS41	VPS41	0.115584	6.53937	0	1	1	0.169479	6.53937	0	1	1	0.301271	6.53937	0	1	1
B9J08_001586	NA	Ortholog(s) have cargo adaptor activity	C1_07270W_A/SEC34	COG3	0.0743318	6.88475	0	1	1	0.0954184	6.88475	0	1	1	0.113354	6.88475	0	1	1
B9J08_001587	NA	Ortholog(s) have DNA replication origin binding, double-stranded DNA binding, single-stranded DNA binding activity	C1_07260C_A	MCM10	0.0122179	4.13242	0	1	1	-0.0289121	4.13242	0	1	1	-0.172454	4.13242	0	1	1
B9J08_001588	NA	Has domain(s) with predicted heme binding, iron ion binding, monooxygenase activity, oxidoreductase activity, acting on paired donors and with incorporation or reduction of molecular oxygen, more	C6_03600C_A	NA	-0.0923738	6.46978	0	1	1	-0.189503	6.46978	0	1	1	-0.335207	6.46978	0	1	1
B9J08_001589	NA	Ortholog(s) have role in positive regulation of cellular respiration and chromatin, nucleus localization	C1_01910W_A	MYG1	-0.226968	7.32673	0	1	1	-0.246202	7.32673	0	1	1	-0.489437	7.32673	0	0.999999	1
B9J08_001590	NA	Ortholog of C. albicans SC5314 : C1_11670W_A, C. dubliniensis CD36 : Cd36_10980, C. parapsilosis CDC317 : CPAR2_804590 and Candida tenuis NRRL Y-1498 : CANTEDRAFT_116635	C1_11670W_A	NA	0.355536	10.213	0	0.999999	1	0.382786	10.213	0	0.999998	1	0.707966	10.213	0	0.998607	1
B9J08_001591	NA	Ortholog(s) have glutamate decarboxylase activity and role in cellular response to oxidative stress, glutamate catabolic process	C1_11660W_A/GAD1	GAD1	0.295053	7.25159	0	1	1	0.243197	7.25159	0	1	1	0.259404	7.25159	0	1	1
B9J08_001592	NA	Ortholog(s) have GDP-mannose transmembrane transporter activity, role in GDP-mannose transmembrane transport and Golgi apparatus localization	C1_07700C_A/VRG4	VRG4	-0.208357	7.21405	0	1	1	-0.350058	7.21405	0	1	1	-0.589586	7.21405	0	0.999999	1
B9J08_001593	NA	Ortholog(s) have nuclear export signal receptor activity, role in protein export from nucleus, snRNA import into nucleus and nuclear envelope, nuclear periphery localization	C1_07690C_A	CSE1	-0.205237	7.24393	0	1	1	-0.177666	7.24393	0	1	1	-0.244504	7.24393	0	1	1
B9J08_001594	NA	Ortholog(s) have DNA-binding transcription activator activity, RNA polymerase II-specific, RNA polymerase II cis-regulatory region sequence-specific DNA binding activity	C1_07680W_A/HAP2	HAP2	-0.0324126	6.58081	0	1	1	-0.0240914	6.58081	0	1	1	-0.177281	6.58081	0	1	1
B9J08_001595	NA	Has domain(s) with predicted DNA-binding transcription factor activity, RNA polymerase II-specific, zinc ion binding activity and role in regulation of DNA-templated transcription	C1_07670W_A/ZCF4	NA	0.00497635	1.50406	0	1	1	-0.264792	1.50406	0	0.999985	1	-0.312457	1.50406	0	0.999964	1
B9J08_001596	NA	Ortholog of C. albicans SC5314 : C1_07780W_A, C. dubliniensis CD36 : Cd36_07300, C. parapsilosis CDC317 : CPAR2_208300 and Candida tenuis NRRL Y-1498 : CANTEDRAFT_95879	C1_07780W_A	NA	0.0419654	6.63421	0	1	1	0.126421	6.63421	0	1	1	0.150764	6.63421	0	1	1
B9J08_001597	NA	Ortholog of S. cerevisiae : CMS1, C. albicans SC5314 : C1_07790C_A, C. glabrata CBS138 : CAGL0J01155g, C. dubliniensis CD36 : Cd36_07310 and C. parapsilosis CDC317 : CPAR2_208310	C1_07790C_A	CMS1	-0.161346	5.35083	0	1	1	-0.191509	5.35083	0	1	1	-0.509041	5.35083	0	0.999951	1
B9J08_001598	NA	Ortholog(s) have role in mitochondrial tRNA wobble uridine modification and mitochondrion localization	C1_07800W_A/MTO1	MTO1	-0.316928	5.02213	0	0.999828	1	-0.451973	5.02213	0	0.998953	1	-0.729795	5.02213	0	0.955398	1
B9J08_001599	NA	Has domain(s) with predicted protein heterodimerization activity	C1_07810C_A	NA	0.0184361	4.45111	0	1	1	-0.00453775	4.45111	0	1	1	0.122812	4.45111	0	1	1
B9J08_001600	NA	Ortholog of S. cerevisiae : MRX20, C. albicans SC5314 : C1_07820W_A, C. glabrata CBS138 : CAGL0C02013g, C. dubliniensis CD36 : Cd36_07340 and C. parapsilosis CDC317 : CPAR2_208340	C1_07820W_A	MRX20	-0.0349639	6.64658	0	1	1	-0.0442395	6.64658	0	1	1	-0.0368351	6.64658	0	1	1
B9J08_001601	NA	Ortholog(s) have acetyltransferase activity	C1_07830C_A/ECO1	ECO1	0.0332643	6.0296	0	1	1	0.0626625	6.0296	0	1	1	0.0687788	6.0296	0	1	1
B9J08_001602	NA	Ortholog(s) have nicotinate-nucleotide diphosphorylase (carboxylating) activity and role in 'de novo' NAD biosynthetic process from tryptophan	C1_07840W_A	BNA6	0.0654919	7.54197	0	1	1	0.052769	7.54197	0	1	1	0.0928907	7.54197	0	1	1
B9J08_001603	NA	Ortholog(s) have enzyme regulator activity, ubiquitin protein ligase activity, role in anaphase-promoting complex-dependent catabolic process, chromatin organization and anaphase-promoting complex localization	C1_07850C_A	DOC1	0.0109381	5.53094	0	1	1	0.0701431	5.53094	0	1	1	0.113641	5.53094	0	1	1
B9J08_001604	NA	Ortholog(s) have role in regulation of fungal-type cell wall biogenesis, regulation of mitotic cell cycle and cellular bud neck, incipient cellular bud site localization	C1_07870C_A/SMI1	SMI1	-0.0126069	7.79116	0	1	1	-0.0311006	7.79116	0	1	1	-0.0377878	7.79116	0	1	1
B9J08_001605	NA	Ortholog(s) have glutamate-cysteine ligase activity, role in glutathione biosynthetic process, response to cadmium ion, response to hydrogen peroxide and cytoplasm localization	C1_07880C_A/GCS1	GSH1	-0.0371249	7.77743	0	1	1	-0.0146127	7.77743	0	1	1	-0.183218	7.77743	0	1	1
B9J08_001606	NA	Ortholog(s) have phosphoribosylamine-glycine ligase activity, phosphoribosylformylglycinamidine cyclo-ligase activity and role in 'de novo' IMP biosynthetic process, purine nucleobase biosynthetic process	C1_07890C_A/ADE5,7	ADE57	-0.289351	7.75536	0	1	1	-0.310599	7.75536	0	1	1	-0.632558	7.75536	0	0.999972	1
B9J08_001607	NA	Ortholog(s) have structural constituent of ribosome activity and mitochondrial large ribosomal subunit localization	C1_07910C_A/MRPL3	MRPL3	-0.302129	7.52789	0	0.999998	1	-0.351295	7.52789	0	0.999995	1	-0.622824	7.52789	0	0.999429	1
B9J08_001608	NA	Ortholog(s) have role in protein glycosylation, protein retention in ER lumen, retrograde transport, vesicle recycling within Golgi, retrograde vesicle-mediated transport, Golgi to endoplasmic reticulum	C1_07930C_A/ERD1	ERD1	0.0308276	5.69218	0	1	1	0.0230782	5.69218	0	1	1	-0.123181	5.69218	0	1	1
B9J08_001609	NA	Ortholog(s) have 5'-3' RNA exonuclease activity, preribosome binding activity and role in generation of mature 5'-end of LSU-rRNA from tricistronic rRNA transcript (SSU-rRNA, 5.8S rRNA, LSU-rRNA), rRNA processing	C1_07950C_A	RRP17	-0.266574	5.13704	0	0.999996	1	-0.26735	5.13704	0	0.999996	1	-0.585535	5.13704	0	0.999129	1
B9J08_001610	NA	Ortholog(s) have double-stranded DNA binding, double-stranded RNA binding, enzyme regulator activity, protein-containing complex binding activity	C1_07960W_A	LRP1	-0.431494	3.85943	0	0.999611	1	-0.5136	3.85943	0	0.998642	1	-0.794796	3.85943	0	0.92127	1
B9J08_001611	NA	Ortholog(s) have RNA endonuclease activity, protein serine/threonine kinase activity, unfolded protein binding activity	C1_07970C_A/IRE1	IRE1	-0.149342	6.35743	0	1	1	-0.231086	6.35743	0	1	1	-0.222958	6.35743	0	1	1
B9J08_001612	NA	Ortholog(s) have sterol binding, sterol transfer activity and role in intracellular sterol transport, sterol transport	C1_07440W_A	YSP2	0.0770034	6.71792	0	1	1	0.0401788	6.71792	0	1	1	-0.0115322	6.71792	0	1	1
B9J08_001613	NA	Has domain(s) with predicted hydrolase activity, nucleotidase activity	C1_07430W_A/PHO100	NA	-0.629573	5.30784	0	0.999677	1	-0.898618	5.30784	0	0.878239	1	-0.981938	5.30784	0	0.582715	1
B9J08_001614	NA	Has domain(s) with predicted hydrolase activity, nucleotidase activity	NA	NA	0.1006	-0.0270878	0	0.999969	1	-0.315527	-0.0270878	0	0.999461	1	-0.125126	-0.0270878	0	0.999936	1
B9J08_001615	NA	Ortholog(s) have protein-macromolecule adaptor activity, role in ER-dependent peroxisome organization, peroxisome inheritance, protein import into peroxisome membrane and endoplasmic reticulum, peroxisomal membrane, peroxisome localization	C1_07420C_A/PEX3	PEX3	0.0723768	7.1101	0	1	1	0.0318968	7.1101	0	1	1	0.0330378	7.1101	0	1	1
B9J08_001616	NA	Ortholog(s) have DNA replication origin binding, ubiquitin protein ligase activity, ubiquitin-protein transferase activity	C1_07410C_A/SKP1	SKP1	0.0722444	6.70954	0	1	1	0.0472512	6.70954	0	1	1	0.0295164	6.70954	0	1	1
B9J08_001617	NA	Ortholog of C. albicans SC5314 : C1_07400C_A, C. dubliniensis CD36 : Cd36_06910, C. parapsilosis CDC317 : CPAR2_208560 and Candida tenuis NRRL Y-1498 : CANTEDRAFT_95854	C1_07400C_A	NA	0.0194465	5.88733	0	1	1	0.0346286	5.88733	0	1	1	0.208967	5.88733	0	1	1
B9J08_001618	NA	Ortholog(s) have ubiquitin binding activity and role in proteasome-mediated ubiquitin-dependent protein catabolic process	C1_07390W_A	UBX5	-0.0365288	6.12097	0	1	1	-0.101778	6.12097	0	1	1	-0.192435	6.12097	0	1	1
B9J08_001619	NA	Ortholog(s) have role in TOR signaling, negative regulation of macroautophagy, protein localization, regulation of filamentous growth, regulation of pseudohyphal growth, regulation of translation in response to stress	C1_07380C_A/KSP1	KSP1	0.0309456	7.11256	0	1	1	0.109267	7.11256	0	1	1	0.189184	7.11256	0	1	1
B9J08_001620	NA	Has domain(s) with predicted DNA binding, DNA-binding transcription factor activity, RNA polymerase II-specific, zinc ion binding activity and role in DNA-templated transcription, regulation of DNA-templated transcription	NA	NA	-0.0600979	3.3	0	1	1	-0.089999	3.3	0	1	1	-0.259455	3.3	0	1	1
B9J08_001621	NA	Protein of unknown function	NA	NA	0.178881	2.69669	0	1	1	0.186416	2.69669	0	1	1	0.270225	2.69669	0	1	1
B9J08_001622	NA	Ortholog of C. albicans SC5314 : C5_02860C_A/GRP2, C. dubliniensis CD36 : Cd36_52640, C. parapsilosis CDC317 : CPAR2_304270/GRP2 and Candida tenuis NRRL Y-1498 : CANTEDRAFT_113256	C5_02860C_A/GRP2	NA	0.0270058	6.53761	0	1	1	0.0329919	6.53761	0	1	1	-0.0631589	6.53761	0	1	1
B9J08_001623	NA	Ortholog(s) have role in endocytic recycling, tRNA methylation, wobble position ribose methylation and cytoplasm, endosome localization	C6_04530C_A	RTT10	-0.207315	5.73389	0	1	1	-0.226399	5.73389	0	1	1	-0.408883	5.73389	0	0.999997	1
B9J08_001624	NA	Ortholog(s) have isoleucine-tRNA ligase activity, sequence-specific mRNA binding activity, role in isoleucyl-tRNA aminoacylation and cytosol localization	C6_04520W_A/ILS1	ILS1	-0.140287	9.00248	0	1	1	-0.0838566	9.00248	0	1	1	-0.115071	9.00248	0	1	1
B9J08_001625	NA	Has domain(s) with predicted ATP binding, ligase activity, forming carbon-nitrogen bonds activity and role in tRNA processing	C6_04510C_A	NA	0.111994	5.92124	0	1	1	0.152266	5.92124	0	1	1	0.283138	5.92124	0	1	1
[truncated: 3,811 more rows]

## Sheet: 4-gene expression change
Supplemental Table 1
Log Fold Change (base 2)
Mutant:	K143R	VF125AL	Y132F
ERG11	-0.24	-0.12	0.22
ERG3	0.41	0.63	0.6
[truncated: 6 more rows]
